# Supplementary material for: Lymph node homeostasis and adaptation to immune challenge resolved by fibroblast network mechanics
Source: Nat Immunol. 2022 Jul 26;23(8):1169–82. doi: 10.1038/s41590-022-01272-5 (PMC9355877; doi:10.1038/s41590-022-01272-5)
Supplement: Source Data Fig. 1 — Statistical source data for graphs and plots in Fig. 1. [file 41590_2022_1272_MOESM18_ESM.xlsx]

## Sheet: List_Fig_Numeric
	List of Figures for Numerical Data	Description
	Fig. 1d	Steady State Initial recoil velocities
	Fig. 1e	Steady state recoil curves

## Sheet: Fig. 1d,e
		Fig. 1d		Fig. 1e
		Inital recoil velocity		Time (seconds)	Naive LN	Naive LN	Naive LN	Naive LN	Naive LN	Naive LN	Naive LN	Naive LN	Naive LN	Naive LN	Naive LN	Naive LN	Naive LN	Naive LN	Naive LN	Naive LN	Naive LN	Naive LN	Naive LN	Naive LN	Naive LN	Naive LN	Naive LN	Naive LN	Naive LN	Naive LN	Naive LN	Naive LN	Naive LN	Naive LN
		Steady state dLN		-1.08	0.0071552	0.0352526	-0.0244374	-0.0198449	-0.0121753	0.00841791	-0.0117194	-0.0744492	0.0133494	-0.394308	0.00255199	0.00255199	0.00117664	0.104095	-0.0206426	0.154186	0.00503565	-0.0403329	0.0449574	0.0116358	0.0550828	-0.0120079	-0.0783167	0.0165662	0.0502555	-0.0439601	0.0301279	0.0735261	-0.0278157	0.0884319
		0.584913		-0.54	0	0	0	0	0	0	0	0	0	0	0	0	0	0	0	0	0	0	0	0	0	0	0	0	0	0	0	0	0	0
		0.325728		0	0.584913	0.325728	0.663505	0.913749	0.175195	0.427855	0.299456	0.555024	0.540598	0.469213	0.587687	0.587687	0.461715	0.182013	0.483781	0.184058	0.172376	0.412433	0.545779	0.40619	0.509805	0.525832	0.298872	0.397869	0.132649	0.404765	0.32807	0.353398	0.370764	0.354377
		0.663505		0.54	0.775732	0.92412	0.695158	1.06249	0.392965	0.517641	0.597318	0.866262	0.727153	0.781516	0.597969	0.597969	0.465249	0.486245	0.664364	0.208101	0.454003	0.626556	0.565172	0.486039	0.611903	0.609912	0.279699	0.509441	0.290161	0.542022	0.460892	0.490513	0.618695	0.563241
		0.913749		1.08	0.837032	0.966458	0.727901	1.20273	0.50427	0.547867	0.5631	0.879794	1.03468	0.891886	0.61446	0.61446	0.697126	0.535318	0.819873	0.213398	0.693177	0.681968	1.24354	0.570292	0.904955	0.582575	0.260324	0.587797	0.283159	0.664115	0.590351	0.586	0.596547	0.658531
		0.175195		1.62	0.880848	1.1683	0.804279	1.27337	0.483677	0.649506	0.595443	1.34338	1.02811	0.901233	0.846895	0.846895	0.853079	0.79469	0.824378	0.390096	0.699395	0.689126	1.27927	0.650564	0.821565	0.594789	0.233836	0.754019	0.50971	0.632917	0.588224	0.829166	0.643235	0.846286
		0.427855		2.16	1.1102	1.35783	0.839395	1.55625	0.512554	1.00395	0.600325	1.29291	1.02979	1.17717	0.919329	0.919329	0.860699	0.9333	0.744346	0.607127	0.745988	0.835638	1.19737	0.714572	0.806424	0.697217	0.330946	0.817328	0.543402	0.643735	0.735593	0.762705	0.609815	0.825633
		0.299456		2.7	1.81811	1.39018	0.89245	1.57569	0.505471	1.00033	0.607517	1.39789	1.15184	1.25542	1.02538	1.02538	0.989544	0.9333	0.71775	0.659499	0.739325	0.823581	1.43642	0.693071	0.977277	0.818657	0.354092	0.827192	0.728501	0.695022	0.838927	0.804282	0.6315	0.954569
		0.555024		3.24	1.4713	1.69151	0.876871	1.73617	0.509311	1.04495	0.643663	1.4226	1.1603	1.25206	1.04558	1.04558	1.09496	1.12965	0.737087	0.646896	0.892096	0.904699	1.44614	0.693071	0.911923	0.831124	0.387228	0.852493	0.828733	0.836724	0.828793	0.862995	0.730908	0.908262
		0.540598		3.78	1.57796	1.72409	0.925334	1.83613	0.509311	1.16045	0.640095	1.40875	1.13079	1.28083	0.969317	0.969317	1.20751	1.12965	1.01479	0.908311	0.880866	0.894291	1.40228	0.693071	1.01781	0.809143	0.363746	0.910311	0.856541	0.791188	0.859734	0.978148	0.730908	0.880554
		0.469213		4.32	1.65889	1.98727	1.04278	1.99588	0.509311	1.23319	0.627661	1.44949	1.15447	1.29526	1.02679	1.02679	1.21237	1.12965	1.07165	1.02812	1.06544	0.865691	1.44318	0.693071	0.986515	0.926396	0.441379	0.881802	0.939578	0.989729	0.899121	0.982252	0.730908	0.88261
		0.587687		4.86	1.60562	1.90229	0.991237	2.13977	0.509311	1.23166	0.639066	1.63415	1.34082	1.4638	1.23915	1.23915	1.28933	1.12965	1.07475	0.992125	1.06544	0.865691	1.56283	0.693071	1.11582	1.05903	0.510932	0.934333	0.916444	0.979302	0.832054	0.965876	0.705252	0.88261
		0.587687		5.4	1.64301	2.48659	0.970201	2.23352	0.509311	1.25284	0.643023	1.57081	1.5076	1.52987	1.27803	1.27803	1.41006	1.12965	1.09313	0.967933	1.06544	0.865691	1.50941	0.693071	1.06858	1.02997	0.508639	0.921771	0.941987	1.00987	0.979308	0.953422	0.833126	0.88261
		0.461715		5.94	1.72742	2.45054	1.00602	2.25051	0.509311	1.25284	0.797759	1.62543	1.51105	1.64052	1.30298	1.30298	1.50084	1.12965	1.0672	0.973845	1.06544	0.865691	1.59082	0.693071	1.01514	1.25639	0.529598	1.00993	1.15454	1.14328	1.01181	0.973287	0.84128	0.88261
		0.182013		6.48	1.87207	2.48044	0.975982	2.26122	0.509311	1.25284	0.811005	1.82453	1.51821	1.64296	1.32512	1.32512	1.58618	1.12965	1.10765	1.14228	1.06544	0.865691	1.71856	0.693071	1.01514	1.24144	0.500124	1.02501	1.18859	1.14328	0.963633	0.936996	0.84128	0.88261
		0.483781		7.02	1.83394	2.48431	0.986069	2.34821	0.509311	1.25284	0.813152	1.72722	1.55134	1.64212	1.30601	1.30601	1.57056	1.12965	1.10765	1.17043	1.06544	0.865691	1.78569	0.693071	1.01514	1.23631	0.643561	1.04417	1.16495	1.14328	1.18323	0.973773	0.84128	0.88261
		0.184058		7.56	1.8948	2.56642	1.01995	2.38644	0.509311	1.37271	0.807873	1.72406	1.55749	1.65108	1.28085	1.28085	1.682	1.12965	1.10765	1.19031	1.06544	0.865691	1.77802	0.693071	1.01514	1.24394	0.588391	1.03674	1.15076	1.14328	1.1771	0.973773	0.84128	0.88261
		0.172376		8.1	1.8948	2.56642	1.04195	2.40209	0.509311	1.37271	0.807873	1.7038	1.78981	1.81888	1.28085	1.28085	1.72176	1.12965	1.10765	1.07129	1.06544	0.865691	1.81604	0.693071	1.01514	1.22649	0.561059	1.2623	1.35219	1.14328	1.16966	0.973773	0.84128	0.88261
		0.412433		8.64	1.8948	2.56642	1.04022	2.39828	0.509311	1.37872	0.807873	1.83079	1.92711	1.81312	1.33235	1.33235	1.7111	1.12965	1.10765	1.11076	1.06544	0.865691	1.87634	0.693071	1.01514	1.2574	0.561059	1.28614	1.35092	1.14328	1.18078	0.973773	0.84128	0.88261
		0.545779		9.18	1.8948	2.56642	1.01595	2.4422	0.563739	1.37854	0.807873	2.01784	1.92192	1.84239	1.33235	1.33235	1.70403	1.23809	1.10765	1.0971	1.06544	0.865691	1.9034	0.693071	1.01514	1.23907	0.561059	1.2369	1.43583	1.14328	1.14171	0.973773	0.84128	0.88261
		0.40619		9.72	1.8948	2.72093	1.01595	2.42769	0.563739	1.48533	0.807873	1.91946	1.92192	1.88852	1.33235	1.33235	1.72712	1.23809	1.10765	1.16545	1.06544	0.865691	1.92146	0.693071	1.01514	1.27109	0.561059	1.27796	1.40088	1.14328	1.148	0.973773	0.84128	0.88261
		0.509805		10.26	2.11957	2.72093	1.01595	2.41249	0.563739	1.48533	0.807873	1.93751	1.94847	1.87839	1.33235	1.33235	1.70629	1.23809	1.10765	1.16295	1.06544	0.865691	1.86875	0.693071	1.01514	1.27109	0.561059	1.30535	1.63488	1.14328	1.25013	0.973773	0.84128	0.88261
		0.525832		10.8	2.13028	2.86462	1.01595	2.42437	0.563739	1.48533	0.807873	2.04671	1.94596	1.91415	1.33235	1.33235	1.73208	1.23809	1.19912	1.21453	1.06544	0.865691	1.91653	0.693071	1.01514	1.27109	0.561059	1.2666	1.40088	1.14328	1.2581	0.973773	0.84128	0.88261
		0.298872		11.34	2.13028	3.0219	1.01595	2.44786	0.563739	1.48533	0.807873	2.0547	2.26243	1.90808	1.33235	1.33235	1.81155	1.23809	1.19912	1.2629	1.06544	0.865691	1.8873	0.693071	1.01514	1.27109	0.561059	1.28399	1.40088	1.14328	1.24864	0.973773	0.84128	0.88261
		0.397869		11.88	2.23406	3.26785	1.01595	2.41718	0.563739	1.48533	0.807873	2.20217	2.26243	2.12476	1.33235	1.33235	1.92657	1.23809	1.19912	1.22318	1.06544	0.865691	1.93231	0.693071	1.01514	1.27109	0.561059	1.26613	1.40088	1.14328	1.26456	0.973773	0.84128	0.88261
		0.132649		12.42	2.23406	3.26785	1.01595	2.45311	0.563739	1.48533	0.807873	2.19996	2.26243	2.12629	1.33235	1.33235	1.90693	1.23809	1.19912	1.27898	1.07193	0.865691	2.01724	0.693071	1.01514	1.27109	0.561059	1.36863	1.37848	1.14328	1.1728	1.07827	0.84128	0.88261
		0.404765		12.96	2.23406	3.29535	1.01595	2.45311	0.563739	1.48533	0.807873	2.30349	2.26243	2.19597	1.33235	1.33235	1.93433	1.23809	1.19912	1.35855	1.15719	0.865691	2.01724	0.693071	1.01514	1.27109	0.561059	1.36863	1.42948	1.14328	1.1728	1.05437	0.84128	0.88261
		0.32807		13.5	2.23406	3.38529	1.01595	2.45311	0.563739	1.60983	0.807873	2.32807	2.26243	2.19597	1.33235	1.33235	1.93928	1.23809	1.19912	1.35654	1.12973	0.865691	2.01724	0.693071	1.01514	1.27109	0.561059	1.36863	1.6867	1.14328	1.1728	1.05437	0.84128	0.88261
		0.353398		14.04	2.2582	3.38529	1.01595	2.45311	0.563739	1.60983	0.807873	2.38152	2.26243	2.19597	1.33235	1.33235	1.94786	1.23809	1.19912	1.24804	1.13875	0.865691	2.01724	0.693071	1.01514	1.27109	0.561059	1.36863	1.63911	1.14328	1.1728	1.05437	0.84128	0.88261
		0.370764		14.58	2.2582	3.38529	1.01595	2.45311	0.563739	1.60983	0.807873	2.47458	2.26243	2.24274	1.33235	1.33235	1.97145	1.23809	1.19912	1.47378	1.13875	0.865691	2.01724	0.693071	1.01514	1.27109	0.561059	1.36863	1.63911	1.14328	1.1728	1.05437	0.84128	0.88261
		0.354377		15.12	2.2582	3.38529	1.01595	2.549	0.501931	1.60983	0.807873	2.50967	2.26243	2.34677	1.33235	1.33235	2.28295	1.23809	1.19912	1.41528	1.13875	0.865691	2.01724	0.693071	1.01514	1.27109	0.561059	1.36863	1.65052	1.14328	1.1728	1.05437	0.84128	0.88261
				15.66	2.2582	3.38529	1.01595	2.57555	0.501931	1.60983	0.807873	2.42686	2.37403	2.34677	1.45707	1.45707	2.28295	1.36674	1.24622	1.37232	1.13875	0.865691	2.01724	0.693071	1.01514	1.27109	0.561059	1.36863	1.62821	1.14328	1.1728	1.05437	0.84128	0.88261
		N=30		16.2	2.2582	3.38529	1.01595	2.57849	0.501931	1.60983	0.807873	2.64252	2.37403	2.34677	1.45707	1.45707	2.28295	1.36674	1.24622	1.27082	1.13875	1.02219	2.01724	0.693071	1.01514	1.27109	0.561059	1.36863	1.70921	1.14328	1.1728	1.05437	0.96528	0.88261
				16.74	2.2582	3.38529	1.01595	2.53991	0.501931	1.6298	0.921373	2.56293	2.37403	2.34677	1.45707	1.45707	2.28295	1.36674	1.24622	1.38519	1.13875	1.09369	2.01724	0.693071	1.01514	1.27109	0.561059	1.36863	1.6992	1.14328	1.1728	1.05437	0.96528	0.88261
				17.28	2.2582	3.38529	1.01595	2.53991	0.501931	1.6298	0.921373	2.76904	2.37403	2.34677	1.45707	1.45707	2.28295	1.36674	1.24622	1.47211	1.13875	1.09369	2.01724	0.693071	1.01514	1.27109	0.561059	1.36863	1.73906	1.14328	1.1728	1.05437	0.96528	0.88261
				17.82	2.3977	3.38529	1.01595	2.53991	0.501931	1.6298	0.921373	2.72833	2.37403	2.34677	1.45707	1.45707	2.28295	1.36674	1.24622	1.40654	1.31975	1.09369	2.01724	0.693071	1.01514	1.27109	0.561059	1.36863	1.84106	1.14328	1.1728	1.05437	0.96528	0.88261
				18.36	2.3977	3.38529	1.01595	2.53991	0.501931	1.6298	0.921373	2.71766	2.37403	2.34677	1.45707	1.45707	2.28295	1.36674	1.24622	1.47216	1.31975	1.09369	2.01724	0.693071	1.01514	1.27109	0.561059	1.36863	1.84106	1.14328	1.1728	1.05437	0.96528	0.88261
				18.9	2.3977	3.38529	1.01595	2.53991	0.501931	1.6298	0.921373	2.96034	2.37403	2.34677	1.45707	1.45707	2.28295	1.36674	1.31772	1.43455	1.31975	1.09369	2.01724	0.693071	1.01514	1.27109	0.561059	1.36863	1.84106	1.14328	1.1728	1.05437	0.96528	0.88261
				19.44	2.3977	3.38529	1.01595	2.53991	0.501931	1.6298	0.921373	2.98065	2.37403	2.34677	1.45707	1.45707	2.28295	1.36674	1.31772	1.43455	1.31975	1.09369	2.01724	0.693071	1.01514	1.27109	0.561059	1.36863	1.84106	1.14328	1.1728	1.05437	0.96528	0.88261
				19.98	2.3977	3.38529	1.01595	2.53991	0.501931	1.6298	0.961914	2.99021	2.37403	2.34677	1.45707	1.45707	2.28295	1.36674	1.31772	1.43455	1.41875	1.09369	2.01724	0.693071	1.01514	1.27109	0.561059	1.36863	1.84106	1.14328	1.1728	1.05437	0.96528	0.88261
				20.52	2.3977	3.38529	1.01595	2.53991	0.501931	1.6298	0.938636	2.87436	2.37403	2.34677	1.45707	1.45707	2.28295	1.36674	1.31772	1.43455	1.41875	1.09369	2.01724	0.693071	1.01514	1.27109	0.561059	1.36863	1.91223	1.14328	1.1728	1.05437	0.96528	0.88261
				21.06	2.3977	3.38529	1.01595	2.53991	0.501931	1.6298	0.938636	2.87258	2.37403	2.34677	1.45707	1.45707	2.28295	1.36674	1.31772	1.43455	1.41875	1.09369	2.01724	0.693071	1.01514	1.27109	0.561059	1.36863	1.91223	1.14328	1.1728	1.05437	0.96528	0.88261
				21.6	2.3977	3.38529	1.01595	2.53991	0.501931	1.6298	0.938636	2.94034	2.37403	2.34677	1.45707	1.45707	2.28295	1.36674	1.31772	1.43455	1.41875	1.09369	2.01724	0.693071	1.01514	1.27109	0.561059	1.36863	1.91223	1.14328	1.1728	1.05437	0.96528	0.88261
				22.14	2.3977	3.38529	1.01595	2.53991	0.501931	1.6298	0.938636	2.95139	2.37403	2.34677	1.45707	1.45707	2.28295	1.36674	1.31772	1.43455	1.41875	1.09369	2.01724	0.693071	1.01514	1.27109	0.561059	1.36863	1.91223	1.14328	1.1728	1.05437	0.96528	0.88261
				22.68	2.3977	3.38529	1.01595	2.53991	0.501931	1.59968	0.938636	3.04254	2.37403	2.34677	1.45707	1.45707	2.28295	1.36674	1.31772	1.43455	1.41875	1.09369	2.01724	0.693071	1.01514	1.27109	0.561059	1.36863	1.91223	1.14328	1.1728	1.05437	0.96528	0.88261
				23.22	2.3977	3.38529	1.01595	2.53991	0.501931	1.59968	0.938636	3.22077	2.37403	2.34677	1.45707	1.45707	2.28295	1.36674	1.31772	1.43455	1.41875	1.09369	2.01724	0.693071	1.01514	1.27109	0.561059	1.36863	1.91223	1.14328	1.1728	1.05437	0.96528	0.88261
				23.76	2.3977	3.38529	1.01595	2.53991	0.501931	1.59968	0.938636	3.17875	2.37403	2.34677	1.45707	1.45707	2.28295	1.36674	1.31772	1.43455	1.41875	1.09369	2.01724	0.693071	1.01514	1.27109	0.561059	1.36863	1.91223	1.14328	1.1728	1.05437	0.96528	0.88261
				24.3	2.3977	3.38529	1.01595	2.53991	0.501931	1.59968	0.938636	3.12856	2.37403	2.34677	1.45707	1.45707	2.28295	1.36674	1.31772	1.43455	1.41875	1.09369	2.01724	0.693071	1.01514	1.27109	0.561059	1.36863	1.91223	1.14328	1.1728	1.05437	0.96528	0.88261
				24.84	2.3977	3.38529	1.01595	2.53991	0.501931	1.59968	0.938636	3.18509	2.37403	2.34677	1.45707	1.45707	2.28295	1.36674	1.31772	1.43455	1.41875	1.09369	2.01724	0.693071	1.01514	1.27109	0.561059	1.36863	1.91223	1.14328	1.1728	1.05437	0.96528	0.88261
				25.38	2.33247	3.34228	1.01595	2.53991	0.501931	1.59968	0.980775	3.19097	2.36896	2.34677	1.45707	1.45707	2.28295	1.27673	1.22571	1.43455	1.41875	1.09369	1.92381	0.693071	1.01514	1.28316	0.595959	1.38252	1.87923	1.14328	1.23046	1.18353	0.903448	0.765436
				N=30
