# Supplementary material for: Lymph node homeostasis and adaptation to immune challenge resolved by fibroblast network mechanics
Source: Nat Immunol. 2022 Jul 26;23(8):1169–82. doi: 10.1038/s41590-022-01272-5 (PMC9355877; doi:10.1038/s41590-022-01272-5)
Supplement: Source Data Fig. 2 — Statistical source data for graphs and plots in Fig. 2. [file 41590_2022_1272_MOESM19_ESM.xlsx]

## Sheet: List_Fig_Numeric
	List of Figures for Numerical Data	Description
	Fig. 2a	Lymph node mass
	Fig. 2c	T-cell packing
	Fig. 2e	Gap size
	Fig. 2g	Immunised recoil curves
	Fig. 2h	Immunised recoil velocities

## Sheet: Fig. 2a, c, e, g, h
		Fig. 2a	Lymph node mass							Fig. 2g	Immunised recoil curves
	N	Steady State ndLN	Steady State dLN	Day 3 ndLN	Day 3 dLN	Day 5 ndLN	Day 5 dLN			Time (seconds)	Steady state	Steady state	Steady state	Steady state	Steady state	Steady state	Steady state	Steady state	Steady state	Steady state	Steady state	Steady state	Steady state	Steady state	Steady state	Steady state	Steady state	Steady state	Steady state	Steady state	Steady state	Steady state	Steady state	Steady state	Steady state	Steady state	Steady state	Steady state	Steady state	Steady state		Day 3	Day 3	Day 3	Day 3	Day 3	Day 3	Day 3	Day 3
Steady state	10	1	0.71	1	1.21	1	2.52			-1.08	0.0071552	0.0352526	-0.0244374	-0.0198449	-0.0121753	0.00841791	-0.0117194	-0.0744492	0.0133494	-0.394308	0.00255199	0.00255199	0.00117664	0.104095	-0.0206426	0.154186	0.00503565	-0.0403329	0.0449574	0.0116358	0.0550828	-0.0120079	-0.0783167	0.0165662	0.0502555	-0.0439601	0.0301279	0.0735261	-0.0278157	0.0884319		-0.0178208	-0.0208431	0.0635613	0.0207038	-0.0481148	-0.0188851	0.0120411	0.0275043
Day 3	11	1	1.03	1	1.43	1	2.08			-0.54	0	0	0	0	0	0	0	0	0	0	0	0	0	0	0	0	0	0	0	0	0	0	0	0	0	0	0	0	0	0		0	0	0	0	0	0	0	0
Day 5	12	1	1.24	1	1.25	1	1.36			0	0.584913	0.325728	0.663505	0.913749	0.175195	0.427855	0.299456	0.555024	0.540598	0.469213	0.587687	0.587687	0.461715	0.182013	0.483781	0.184058	0.172376	0.412433	0.545779	0.40619	0.509805	0.525832	0.298872	0.397869	0.132649	0.404765	0.32807	0.353398	0.370764	0.354377		0.0856523	0.147627	0.27726	0.243045	0.575355	0.768863	0.5	0.489004
		1	1.03	1	1.87	1	1.14			0.54	0.775732	0.92412	0.695158	1.06249	0.392965	0.517641	0.597318	0.866262	0.727153	0.781516	0.597969	0.597969	0.465249	0.486245	0.664364	0.208101	0.454003	0.626556	0.565172	0.486039	0.611903	0.609912	0.279699	0.509441	0.290161	0.542022	0.460892	0.490513	0.618695	0.563241		0.175472	0.158029	0.245145	0.38471	0.569106	1.17288	0.652887	0.474289
		1	1.12	1	1.08	1	1.38			1.08	0.837032	0.966458	0.727901	1.20273	0.50427	0.547867	0.5631	0.879794	1.03468	0.891886	0.61446	0.61446	0.697126	0.535318	0.819873	0.213398	0.693177	0.681968	1.24354	0.570292	0.904955	0.582575	0.260324	0.587797	0.283159	0.664115	0.590351	0.586	0.596547	0.658531		0.148837	0.304852	0.358085	0.572528	0.570388	1.18467	0.855783	0.674666
		1	0.86	1	2.18	1	1.66			1.62	0.880848	1.1683	0.804279	1.27337	0.483677	0.649506	0.595443	1.34338	1.02811	0.901233	0.846895	0.846895	0.853079	0.79469	0.824378	0.390096	0.699395	0.689126	1.27927	0.650564	0.821565	0.594789	0.233836	0.754019	0.50971	0.632917	0.588224	0.829166	0.643235	0.846286		0.252837	0.431804	0.314349	0.57364	0.594956	1.22313	0.931197	0.636524
		1	1.25	1	1.32	1	2.21			2.16	1.1102	1.35783	0.839395	1.55625	0.512554	1.00395	0.600325	1.29291	1.02979	1.17717	0.919329	0.919329	0.860699	0.9333	0.744346	0.607127	0.745988	0.835638	1.19737	0.714572	0.806424	0.697217	0.330946	0.817328	0.543402	0.643735	0.735593	0.762705	0.609815	0.825633		0.223843	0.421489	0.494611	0.593779	0.586319	1.27898	1.19951	0.802486
		1	0.84	1	1.67	1	2.26			2.7	1.81811	1.39018	0.89245	1.57569	0.505471	1.00033	0.607517	1.39789	1.15184	1.25542	1.02538	1.02538	0.989544	0.9333	0.71775	0.659499	0.739325	0.823581	1.43642	0.693071	0.977277	0.818657	0.354092	0.827192	0.728501	0.695022	0.838927	0.804282	0.6315	0.954569		0.237714	0.421489	0.604392	0.729802	0.687418	1.32032	1.39363	0.816865
		1	0.82	1	1.22	1	2.7			3.24	1.4713	1.69151	0.876871	1.73617	0.509311	1.04495	0.643663	1.4226	1.1603	1.25206	1.04558	1.04558	1.09496	1.12965	0.737087	0.646896	0.892096	0.904699	1.44614	0.693071	0.911923	0.831124	0.387228	0.852493	0.828733	0.836724	0.828793	0.862995	0.730908	0.908262		0.22818	0.41371	0.851175	0.806474	1.22421	1.39607	1.38884	0.892449
		1	0.63	1	1.92	1	2.03			3.78	1.57796	1.72409	0.925334	1.83613	0.509311	1.16045	0.640095	1.40875	1.13079	1.28083	0.969317	0.969317	1.20751	1.12965	1.01479	0.908311	0.880866	0.894291	1.40228	0.693071	1.01781	0.809143	0.363746	0.910311	0.856541	0.791188	0.859734	0.978148	0.730908	0.880554		0.276009	0.424912	1.05494	0.915673	1.22398	1.45941	1.42285	0.93035
				1	2.31	1	2.25			4.32	1.65889	1.98727	1.04278	1.99588	0.509311	1.23319	0.627661	1.44949	1.15447	1.29526	1.02679	1.02679	1.21237	1.12965	1.07165	1.02812	1.06544	0.865691	1.44318	0.693071	0.986515	0.926396	0.441379	0.881802	0.939578	0.989729	0.899121	0.982252	0.730908	0.88261		0.291411	0.629718	1.09909	0.898366	1.21408	1.4719	1.53574	0.990212
						1	2.07			4.86	1.60562	1.90229	0.991237	2.13977	0.509311	1.23166	0.639066	1.63415	1.34082	1.4638	1.23915	1.23915	1.28933	1.12965	1.07475	0.992125	1.06544	0.865691	1.56283	0.693071	1.11582	1.05903	0.510932	0.934333	0.916444	0.979302	0.832054	0.965876	0.705252	0.88261		0.339911	0.629718	1.22182	0.966901	1.27564	1.4719	1.5823	0.929238
										5.4	1.64301	2.48659	0.970201	2.23352	0.509311	1.25284	0.643023	1.57081	1.5076	1.52987	1.27803	1.27803	1.41006	1.12965	1.09313	0.967933	1.06544	0.865691	1.50941	0.693071	1.06858	1.02997	0.508639	0.921771	0.941987	1.00987	0.979308	0.953422	0.833126	0.88261		0.533411	0.630423	1.34583	0.941874	1.38786	1.6449	1.58666	0.906406
										5.94	1.72742	2.45054	1.00602	2.25051	0.509311	1.25284	0.797759	1.62543	1.51105	1.64052	1.30298	1.30298	1.50084	1.12965	1.0672	0.973845	1.06544	0.865691	1.59082	0.693071	1.01514	1.25639	0.529598	1.00993	1.15454	1.14328	1.01181	0.973287	0.84128	0.88261		0.533411	0.643752	1.65626	1.17897	1.48193	1.6449	1.68859	0.965663
	N	Fig. 2c	T-cell packing			Fig. 2e	Gap size			6.48	1.87207	2.48044	0.975982	2.26122	0.509311	1.25284	0.811005	1.82453	1.51821	1.64296	1.32512	1.32512	1.58618	1.12965	1.10765	1.14228	1.06544	0.865691	1.71856	0.693071	1.01514	1.24144	0.500124	1.02501	1.18859	1.14328	0.963633	0.936996	0.84128	0.88261		0.533411	0.643752	1.86388	1.17373	1.42141	1.6449	1.77655	1.02458
Day 0	17	Day 0	Day 3	Day 5	N	338	388	388		7.02	1.83394	2.48431	0.986069	2.34821	0.509311	1.25284	0.813152	1.72722	1.55134	1.64212	1.30601	1.30601	1.57056	1.12965	1.10765	1.17043	1.06544	0.865691	1.78569	0.693071	1.01514	1.23631	0.643561	1.04417	1.16495	1.14328	1.18323	0.973773	0.84128	0.88261		0.655932	0.643752	1.82565	1.16634	1.51128	1.6449	1.87279	1.02458
Day 3	15	265	271	277		Day 0	Day 3	Day 5		7.56	1.8948	2.56642	1.01995	2.38644	0.509311	1.37271	0.807873	1.72406	1.55749	1.65108	1.28085	1.28085	1.682	1.12965	1.10765	1.19031	1.06544	0.865691	1.77802	0.693071	1.01514	1.24394	0.588391	1.03674	1.15076	1.14328	1.1771	0.973773	0.84128	0.88261		0.655932	0.643752	2.30561	1.16634	1.4927	1.6449	1.86631	1.02458
Day 5	20	273	249	285		28.5	27.5	27.5		8.1	1.8948	2.56642	1.04195	2.40209	0.509311	1.37271	0.807873	1.7038	1.78981	1.81888	1.28085	1.28085	1.72176	1.12965	1.10765	1.07129	1.06544	0.865691	1.81604	0.693071	1.01514	1.22649	0.561059	1.2623	1.35219	1.14328	1.16966	0.973773	0.84128	0.88261		0.655932	0.643752	2.45417	1.16634	1.52175	1.6449	1.88278	1.02458
		264	261	291		28.5	25.5	26.5		8.64	1.8948	2.56642	1.04022	2.39828	0.509311	1.37872	0.807873	1.83079	1.92711	1.81312	1.33235	1.33235	1.7111	1.12965	1.10765	1.11076	1.06544	0.865691	1.87634	0.693071	1.01514	1.2574	0.561059	1.28614	1.35092	1.14328	1.18078	0.973773	0.84128	0.88261		0.655932	0.643752	2.50117	1.16634	1.50586	1.6449	1.87981	1.28908
		256	278	288		28.5	24.5	25.5		9.18	1.8948	2.56642	1.01595	2.4422	0.563739	1.37854	0.807873	2.01784	1.92192	1.84239	1.33235	1.33235	1.70403	1.23809	1.10765	1.0971	1.06544	0.865691	1.9034	0.693071	1.01514	1.23907	0.561059	1.2369	1.43583	1.14328	1.14171	0.973773	0.84128	0.88261		0.655932	0.643752	2.64382	1.16634	1.61433	1.6449	2.12593	1.28908
		228	281	298		27.5	23.5	24.5		9.72	1.8948	2.72093	1.01595	2.42769	0.563739	1.48533	0.807873	1.91946	1.92192	1.88852	1.33235	1.33235	1.72712	1.23809	1.10765	1.16545	1.06544	0.865691	1.92146	0.693071	1.01514	1.27109	0.561059	1.27796	1.40088	1.14328	1.148	0.973773	0.84128	0.88261		0.655932	0.643752	2.806	1.16634	1.69435	1.6449	2.15877	1.28908
						26.5	23.5	23.5		10.26	2.11957	2.72093	1.01595	2.41249	0.563739	1.48533	0.807873	1.93751	1.94847	1.87839	1.33235	1.33235	1.70629	1.23809	1.10765	1.16295	1.06544	0.865691	1.86875	0.693071	1.01514	1.27109	0.561059	1.30535	1.63488	1.14328	1.25013	0.973773	0.84128	0.88261		0.655932	0.643752	2.89272	1.16634	1.72738	1.6449	2.33293	1.28908
		268	303	256		24.5	23.5	23.5		10.8	2.13028	2.86462	1.01595	2.42437	0.563739	1.48533	0.807873	2.04671	1.94596	1.91415	1.33235	1.33235	1.73208	1.23809	1.19912	1.21453	1.06544	0.865691	1.91653	0.693071	1.01514	1.27109	0.561059	1.2666	1.40088	1.14328	1.2581	0.973773	0.84128	0.88261		0.655932	0.643752	2.86751	1.16634	1.74356	1.6449	2.32939	1.28908
		270	293	258		24.5	22.5	21.5		11.34	2.13028	3.0219	1.01595	2.44786	0.563739	1.48533	0.807873	2.0547	2.26243	1.90808	1.33235	1.33235	1.81155	1.23809	1.19912	1.2629	1.06544	0.865691	1.8873	0.693071	1.01514	1.27109	0.561059	1.28399	1.40088	1.14328	1.24864	0.973773	0.84128	0.88261		0.655932	0.643752	2.87283	1.16634	1.70089	1.6449	2.34185	1.28908
		260	271	258		23.5	22.5	21.5		11.88	2.23406	3.26785	1.01595	2.41718	0.563739	1.48533	0.807873	2.20217	2.26243	2.12476	1.33235	1.33235	1.92657	1.23809	1.19912	1.22318	1.06544	0.865691	1.93231	0.693071	1.01514	1.27109	0.561059	1.26613	1.40088	1.14328	1.26456	0.973773	0.84128	0.88261		0.655932	0.643752	2.87476	1.25718	1.69113	1.6449	2.38509	1.28908
			295	269		23.5	22.5	21.5		12.42	2.23406	3.26785	1.01595	2.45311	0.563739	1.48533	0.807873	2.19996	2.26243	2.12629	1.33235	1.33235	1.90693	1.23809	1.19912	1.27898	1.07193	0.865691	2.01724	0.693071	1.01514	1.27109	0.561059	1.36863	1.37848	1.14328	1.1728	1.07827	0.84128	0.88261		0.655932	0.643752	3.17362	1.25718	2.26309	1.6449	2.39197	1.28908
			300	289		23.5	22.5	21.5		12.96	2.23406	3.29535	1.01595	2.45311	0.563739	1.48533	0.807873	2.30349	2.26243	2.19597	1.33235	1.33235	1.93433	1.23809	1.19912	1.35855	1.15719	0.865691	2.01724	0.693071	1.01514	1.27109	0.561059	1.36863	1.42948	1.14328	1.1728	1.05437	0.84128	0.88261		0.655932	0.643752	3.37706	1.25718	2.28144	1.6449	2.50923	1.28908
						23.5	21.5	20.5		13.5	2.23406	3.38529	1.01595	2.45311	0.563739	1.60983	0.807873	2.32807	2.26243	2.19597	1.33235	1.33235	1.93928	1.23809	1.19912	1.35654	1.12973	0.865691	2.01724	0.693071	1.01514	1.27109	0.561059	1.36863	1.6867	1.14328	1.1728	1.05437	0.84128	0.88261		0.655932	0.643752	3.53394	1.25718	2.29981	1.6449	2.4793	1.28908
		273	278	249		22.5	21.5	20.5		14.04	2.2582	3.38529	1.01595	2.45311	0.563739	1.60983	0.807873	2.38152	2.26243	2.19597	1.33235	1.33235	1.94786	1.23809	1.19912	1.24804	1.13875	0.865691	2.01724	0.693071	1.01514	1.27109	0.561059	1.36863	1.63911	1.14328	1.1728	1.05437	0.84128	0.88261		0.655932	0.643752	3.64615	1.25718	2.31819	1.6449	2.539	1.32238
		264	261	243		22.5	21.5	20.5		14.58	2.2582	3.38529	1.01595	2.45311	0.563739	1.60983	0.807873	2.47458	2.26243	2.24274	1.33235	1.33235	1.97145	1.23809	1.19912	1.47378	1.13875	0.865691	2.01724	0.693071	1.01514	1.27109	0.561059	1.36863	1.63911	1.14328	1.1728	1.05437	0.84128	0.88261		0.655932	0.643752	3.66833	1.25718	2.33658	1.6449	2.50257	1.32238
		252	278	269		22.5	20.5	20.5		15.12	2.2582	3.38529	1.01595	2.549	0.501931	1.60983	0.807873	2.50967	2.26243	2.34677	1.33235	1.33235	2.28295	1.23809	1.19912	1.41528	1.13875	0.865691	2.01724	0.693071	1.01514	1.27109	0.561059	1.36863	1.65052	1.14328	1.1728	1.05437	0.84128	0.88261		0.655932	0.643752	4.14873	1.28395	2.35499	1.6449	2.55543	1.32238
		267	283	278		22.5	20.5	19.5		15.66	2.2582	3.38529	1.01595	2.57555	0.501931	1.60983	0.807873	2.42686	2.37403	2.34677	1.45707	1.45707	2.28295	1.36674	1.24622	1.37232	1.13875	0.865691	2.01724	0.693071	1.01514	1.27109	0.561059	1.36863	1.62821	1.14328	1.1728	1.05437	0.84128	0.88261		0.655932	0.643752	4.24369	1.28395	2.37341	1.6449	2.54463	1.32238
			292	291		22.5	20.5	19.5		16.2	2.2582	3.38529	1.01595	2.57849	0.501931	1.60983	0.807873	2.64252	2.37403	2.34677	1.45707	1.45707	2.28295	1.36674	1.24622	1.27082	1.13875	1.02219	2.01724	0.693071	1.01514	1.27109	0.561059	1.36863	1.70921	1.14328	1.1728	1.05437	0.96528	0.88261		0.655932	0.643752	4.16076	1.28395	2.39185	1.6449	2.62697	1.32238
						22.5	20.5	19.5		16.74	2.2582	3.38529	1.01595	2.53991	0.501931	1.6298	0.921373	2.56293	2.37403	2.34677	1.45707	1.45707	2.28295	1.36674	1.24622	1.38519	1.13875	1.09369	2.01724	0.693071	1.01514	1.27109	0.561059	1.36863	1.6992	1.14328	1.1728	1.05437	0.96528	0.88261		0.655932	0.643752	4.23586	1.28395	2.4103	1.6449	2.71976	1.32238
		220		256		22.5	20.5	19.5		17.28	2.2582	3.38529	1.01595	2.53991	0.501931	1.6298	0.921373	2.76904	2.37403	2.34677	1.45707	1.45707	2.28295	1.36674	1.24622	1.47211	1.13875	1.09369	2.01724	0.693071	1.01514	1.27109	0.561059	1.36863	1.73906	1.14328	1.1728	1.05437	0.96528	0.88261		0.655932	0.643752	4.26664	1.28395	2.42877	1.6449	2.71169	1.32238
		231		252		22.5	19.5	18.5		17.82	2.3977	3.38529	1.01595	2.53991	0.501931	1.6298	0.921373	2.72833	2.37403	2.34677	1.45707	1.45707	2.28295	1.36674	1.24622	1.40654	1.31975	1.09369	2.01724	0.693071	1.01514	1.27109	0.561059	1.36863	1.84106	1.14328	1.1728	1.05437	0.96528	0.88261		0.655932	0.643752	4.35674	1.28395	2.44725	1.6449	2.69325	1.33723
		251		256		22.5	19.5	18.5		18.36	2.3977	3.38529	1.01595	2.53991	0.501931	1.6298	0.921373	2.71766	2.37403	2.34677	1.45707	1.45707	2.28295	1.36674	1.24622	1.47216	1.31975	1.09369	2.01724	0.693071	1.01514	1.27109	0.561059	1.36863	1.84106	1.14328	1.1728	1.05437	0.96528	0.88261		0.655932	0.643752	4.42743	1.28395	2.46575	1.6449	2.72603	1.33723
		241		253		21.5	19.5	18.5		18.9	2.3977	3.38529	1.01595	2.53991	0.501931	1.6298	0.921373	2.96034	2.37403	2.34677	1.45707	1.45707	2.28295	1.36674	1.31772	1.43455	1.31975	1.09369	2.01724	0.693071	1.01514	1.27109	0.561059	1.36863	1.84106	1.14328	1.1728	1.05437	0.96528	0.88261		0.655932	0.643752	4.41238	1.28395	2.48426	1.6449	2.73226	1.33723
		260		267		21.5	19.5	18.5		19.44	2.3977	3.38529	1.01595	2.53991	0.501931	1.6298	0.921373	2.98065	2.37403	2.34677	1.45707	1.45707	2.28295	1.36674	1.31772	1.43455	1.31975	1.09369	2.01724	0.693071	1.01514	1.27109	0.561059	1.36863	1.84106	1.14328	1.1728	1.05437	0.96528	0.88261		0.655932	0.643752	4.40287	1.28395	2.50278	1.6449	2.83222	1.57073
						21.5	19.5	18.5		19.98	2.3977	3.38529	1.01595	2.53991	0.501931	1.6298	0.961914	2.99021	2.37403	2.34677	1.45707	1.45707	2.28295	1.36674	1.31772	1.43455	1.41875	1.09369	2.01724	0.693071	1.01514	1.27109	0.561059	1.36863	1.84106	1.14328	1.1728	1.05437	0.96528	0.88261		0.655932	0.643752	4.48275	1.28395	2.52131	1.6449	2.82977	1.57073
						21.5	19.5	18.5		20.52	2.3977	3.38529	1.01595	2.53991	0.501931	1.6298	0.938636	2.87436	2.37403	2.34677	1.45707	1.45707	2.28295	1.36674	1.31772	1.43455	1.41875	1.09369	2.01724	0.693071	1.01514	1.27109	0.561059	1.36863	1.91223	1.14328	1.1728	1.05437	0.96528	0.88261		0.655932	0.643752	4.46286	1.28395	2.53986	1.6449	3.14133	1.57073
						21.5	19.5	18.5		21.06	2.3977	3.38529	1.01595	2.53991	0.501931	1.6298	0.938636	2.87258	2.37403	2.34677	1.45707	1.45707	2.28295	1.36674	1.31772	1.43455	1.41875	1.09369	2.01724	0.693071	1.01514	1.27109	0.561059	1.36863	1.91223	1.14328	1.1728	1.05437	0.96528	0.88261		0.655932	0.643752	4.49349	1.28395	2.55843	1.6449	3.12446	1.57073
						21.5				21.6	2.3977	3.38529	1.01595	2.53991	0.501931	1.6298	0.938636	2.94034	2.37403	2.34677	1.45707	1.45707	2.28295	1.36674	1.31772	1.43455	1.41875	1.09369	2.01724	0.693071	1.01514	1.27109	0.561059	1.36863	1.91223	1.14328	1.1728	1.05437	0.96528	0.88261		0.655932	0.643752	4.55371	1.28395	2.577	1.6449	3.15574	1.57073
							27.5	28.5		22.14	2.3977	3.38529	1.01595	2.53991	0.501931	1.6298	0.938636	2.95139	2.37403	2.34677	1.45707	1.45707	2.28295	1.36674	1.31772	1.43455	1.41875	1.09369	2.01724	0.693071	1.01514	1.27109	0.561059	1.36863	1.91223	1.14328	1.1728	1.05437	0.96528	0.88261		0.655932	0.643752	4.48949	1.28395	2.59559	1.6449	3.25433	1.57073
						26.5	27.5	24.5		22.68	2.3977	3.38529	1.01595	2.53991	0.501931	1.59968	0.938636	3.04254	2.37403	2.34677	1.45707	1.45707	2.28295	1.36674	1.31772	1.43455	1.41875	1.09369	2.01724	0.693071	1.01514	1.27109	0.561059	1.36863	1.91223	1.14328	1.1728	1.05437	0.96528	0.88261		0.655932	0.643752	4.43221	1.28395	2.61419	1.6449	3.28934	1.60402
						25.5	27.5	24.5		23.22	2.3977	3.38529	1.01595	2.53991	0.501931	1.59968	0.938636	3.22077	2.37403	2.34677	1.45707	1.45707	2.28295	1.36674	1.31772	1.43455	1.41875	1.09369	2.01724	0.693071	1.01514	1.27109	0.561059	1.36863	1.91223	1.14328	1.1728	1.05437	0.96528	0.88261		0.655932	0.643752	4.47282	1.28395	2.63281	1.6449	3.26527	1.60402
						25.5	26.5	22.5		23.76	2.3977	3.38529	1.01595	2.53991	0.501931	1.59968	0.938636	3.17875	2.37403	2.34677	1.45707	1.45707	2.28295	1.36674	1.31772	1.43455	1.41875	1.09369	2.01724	0.693071	1.01514	1.27109	0.561059	1.36863	1.91223	1.14328	1.1728	1.05437	0.96528	0.88261		0.655932	0.643752	4.47696	1.28395	2.65144	1.6449	3.25546	1.60402
						25.5	26.5	22.5		24.3	2.3977	3.38529	1.01595	2.53991	0.501931	1.59968	0.938636	3.12856	2.37403	2.34677	1.45707	1.45707	2.28295	1.36674	1.31772	1.43455	1.41875	1.09369	2.01724	0.693071	1.01514	1.27109	0.561059	1.36863	1.91223	1.14328	1.1728	1.05437	0.96528	0.88261		0.655932	0.643752	4.45505	1.28395	2.67008	1.6449	3.28793	1.60402
						25.5	23.5	22.5		24.84	2.3977	3.38529	1.01595	2.53991	0.501931	1.59968	0.938636	3.18509	2.37403	2.34677	1.45707	1.45707	2.28295	1.36674	1.31772	1.43455	1.41875	1.09369	2.01724	0.693071	1.01514	1.27109	0.561059	1.36863	1.91223	1.14328	1.1728	1.05437	0.96528	0.88261		0.655932	0.643752	4.34257	1.28395	2.68873	1.6449	3.25889	1.60402
						24.5	22.5	21.5		25.38	2.33247	3.34228	1.01595	2.53991	0.501931	1.59968	0.980775	3.19097	2.36896	2.34677	1.45707	1.45707	2.28295	1.27673	1.22571	1.43455	1.41875	1.09369	1.92381	0.693071	1.01514	1.28316	0.595959	1.38252	1.87923	1.14328	1.23046	1.18353	0.903448	0.765436		0.679544	0.643752	4.28416	1.27898	2.72682	1.6449	3.28871	1.60402
						24.5	22.5	21.5
						24.5	21.5	21.5			n=30
						23.5	21.5	21.5			n=37
						23.5	20.5	20.5			n=32
						23.5	20.5	20.5
						22.5	20.5	20.5		Fig. 2h	Immunised recoil velocities
						22.5	19.5	20.5			Steady state dLN	Day 3 dLN	Day 5 dLN
						21.5	19.5	20.5			0.584913	0.0856523	2.86667
						21.5	19.5	20.5			0.325728	0.147627	1.47696
						21.5	19.5	19.5			0.663505	0.27726	1.10506
						20.5	19.5	19.5			0.913749	0.243045	0.684696
						20.5	19.5	19.5			0.175195	0.575355	0.388908
						20.5	18.5	19.5			0.427855	0.768863	0.507206
						20.5	18.5	19.5			0.299456	0.5	0.442412
						20.5	18.5	18.5			0.555024	0.489004	0.434015
						19.5	18.5	18.5			0.540598	0.456315	0.46628
						19.5	18.5	18.5			0.469213	0.260034	1.25694
						19.5	18.5	18.5			0.587687	0.06545	0.522313
						19.5					0.587687	0.429539	1.23666
						18.5	31.5	35.5			0.461715	0.152635	0.147173
							31.5	32.5			0.182013	0.447578	0.349938
						32.5	30.5	30.5			0.483781	0.193607	0.450775
						30.5	28.5	29.5			0.184058	0.290718	0.797409
						30.5	27.5	26.5			0.172376	0.150543	0.418204
						27.5	27.5	23.5			0.412433	0.113666	0.553576
						27.5	26.5	23.5			0.545779	0.0718538	0.582285
						26.5	26.5	22.5			0.40619	0.232669	0.658095
						26.5	24.5	21.5			0.509805	0.154537	0.583652
						25.5	24.5	21.5			0.525832	0.421689	0.519216
						25.5	23.5	21.5			0.298872	0.139278	0.626448
						25.5	22.5	20.5			0.397869	0.0167857	0.406147
						24.5	22.5	20.5			0.132649	0.488217	0.454782
						24.5	22.5	20.5			0.404765	0.244488	1.11245
						24.5	21.5	20.5			0.32807	0.24706	0.796929
						23.5	21.5	19.5			0.353398	0.0814595	0.517811
						23.5	21.5	19.5			0.370764	0.347964	0.390717
						23.5	21.5	19.5			0.354377	0.318512	0.738916
						23.5	21.5	19.5				0.243725	0.359196
						23.5	21.5	19.5				0.362031	0.704275
						22.5	20.5	19.5				0.316757
						22.5	20.5	19.5				0.26255
						22.5	20.5	19.5				0.321527
						22.5	20.5	18.5				0.670715
						22.5	19.5	18.5				0.462414
						21.5	19.5	18.5
						21.5
						21.5	28.5	30.5
							27.5	30.5
						28.5	26.5	29.5
						27.5	25.5	26.5
						24.5	25.5	25.5
						23.5	24.5	25.5
						21.5	24.5	23.5
						21.5	24.5	22.5
						21.5	23.5	22.5
						20.5	23.5	22.5
						18.5	23.5	22.5
						18.5	23.5	22.5
						17.5	23.5	22.5
						17.5	22.5	21.5
						17.5	22.5	21.5
						16.5	21.5	21.5
						16.5	21.5	21.5
						16.5	21.5	21.5
						16.5	20.5	21.5
						16.5	20.5	21.5
						16.5	20.5	20.5
						16.5	20.5	20.5
						15.5	20.5	19.5
						15.5	20.5	19.5
						15.5	19.5	19.5
						15.5	19.5	19.5
						15.5
						14.5	38.5	29.5
							37.5	27.5
						25.5	31.5	27.5
						24.5	28.5	26.5
						23.5	27.5	26.5
						23.5	26.5	25.5
						23.5	26.5	25.5
						22.5	25.5	23.5
						22.5	24.5	23.5
						21.5	24.5	22.5
						20.5	24.5	22.5
						18.5	23.5	22.5
						18.5	22.5	22.5
						18.5	22.5	22.5
						18.5	21.5	22.5
						18.5	21.5	21.5
						17.5	20.5	21.5
						17.5	20.5	21.5
						17.5	20.5	21.5
						17.5	20.5	21.5
						16.5	19.5	20.5
						16.5	19.5	20.5
						16.5	19.5	20.5
						16.5	19.5	19.5
						15.5	19.5	19.5
						15.5	19.5	19.5
						15.5
						15.5	34.5	39.5
							27.5	31.5
						23.5	27.5	28.5
						23.5	26.5	28.5
						23.5	26.5	28.5
						20.5	26.5	27.5
						20.5	26.5	26.5
						20.5	26.5	25.5
						19.5	26.5	25.5
						19.5	26.5	24.5
						19.5	24.5	24.5
						18.5	24.5	24.5
						18.5	24.5	24.5
						18.5	23.5	23.5
						18.5	23.5	23.5
						18.5	23.5	22.5
						17.5	22.5	22.5
						17.5	22.5	22.5
						17.5	22.5	21.5
						17.5	22.5	21.5
						17.5	22.5	21.5
						17.5	22.5	21.5
						16.5	22.5	21.5
						16.5	21.5	21.5
						16.5	21.5	20.5
						16.5	21.5	20.5
						15.5
						15.5	29.5	33.5
							27.5	32.5
						21.5	27.5	32.5
						20.5	26.5	30.5
						19.5	25.5	29.5
						18.5	25.5	28.5
						18.5	25.5	27.5
						18.5	24.5	25.5
						18.5	24.5	24.5
						17.5	24.5	24.5
						17.5	24.5	24.5
						17.5	23.5	24.5
						17.5	23.5	23.5
						16.5	22.5	23.5
						16.5	21.5	22.5
						16.5	21.5	22.5
						16.5	21.5	22.5
						15.5	21.5	22.5
						15.5	21.5	21.5
						14.5	21.5	21.5
						14.5	20.5	21.5
						14.5	20.5	21.5
						14.5	20.5	21.5
						14.5	20.5	20.5
						14.5	20.5	20.5
						14.5	20.5	20.5
						14.5
						14.5	35.5	29.5
							30.5	29.5
						25.5	29.5	27.5
						22.5	28.5	27.5
						21.5	26.5	26.5
						21.5	26.5	26.5
						21.5	25.5	26.5
						19.5	25.5	26.5
						19.5	25.5	25.5
						18.5	25.5	25.5
						17.5	24.5	24.5
						17.5	24.5	24.5
						17.5	24.5	24.5
						17.5	23.5	23.5
						17.5	23.5	23.5
						16.5	23.5	23.5
						16.5	23.5	22.5
						16.5	23.5	22.5
						16.5	21.5	22.5
						15.5	21.5	22.5
						15.5	20.5	22.5
						15.5	20.5	22.5
						15.5	20.5	22.5
						15.5	20.5	20.5
						15.5	19.5	19.5
						15.5	19.5	19.5
						15.5
						14.5	34.5	30.5
							29.5	30.5
						23.5	27.5	29.5
						21.5	27.5	29.5
						21.5	27.5	29.5
						19.5	26.5	28.5
						18.5	25.5	27.5
						18.5	25.5	27.5
						18.5	25.5	26.5
						17.5	24.5	26.5
						17.5	24.5	24.5
						17.5	24.5	24.5
						17.5	24.5	24.5
						16.5	23.5	24.5
						16.5	23.5	23.5
						16.5	23.5	23.5
						15.5	23.5	23.5
						15.5	23.5	22.5
						15.5	22.5	22.5
						15.5	22.5	22.5
						15.5	22.5	22.5
						15.5	22.5	22.5
						15.5	21.5	22.5
						15.5	21.5	22.5
						15.5	21.5	22.5
						14.5	21.5	22.5
						14.5
						14.5	28.5	30.5
							26.5	26.5
						25.5	25.5	24.5
						24.5	25.5	24.5
						23.5	25.5	24.5
						23.5	24.5	24.5
						23.5	24.5	23.5
						21.5	24.5	23.5
						20.5	24.5	23.5
						19.5	24.5	23.5
						19.5	23.5	22.5
						19.5	22.5	22.5
						19.5	22.5	22.5
						18.5	22.5	22.5
						18.5	22.5	22.5
						18.5	22.5	22.5
						18.5	21.5	22.5
						18.5	21.5	21.5
						18.5	21.5	21.5
						18.5	21.5	21.5
						17.5	20.5	21.5
						17.5	20.5	21.5
						17.5	20.5	21.5
						17.5	20.5	20.5
						17.5	19.5	20.5
						17.5	19.5	20.5
						16.5
						16.5	30.5	20.5
							27.5	19.5
						25.5	26.5	19.5
						20.5	25.5	18.5
						20.5	24.5	18.5
						19.5	22.5	17.5
						19.5	22.5	17.5
						18.5	21.5	16.5
						18.5	21.5	16.5
						17.5	20.5	16.5
						17.5	20.5	15.5
						17.5	20.5	15.5
						17.5	19.5	15.5
						17.5	19.5	14.5
						16.5	18.5	14.5
						16.5	18.5	14.5
						16.5	18.5	14.5
						16.5	17.5	14.5
						16.5	17.5	14.5
						15.5	17.5	14.5
						15.5	16.5	13.5
						15.5	16.5	13.5
						15.5	15.5	13.5
						15.5	15.5	13.5
						14.5	15.5	13.5
						14.5	15.5	13.5
						14.5
						14.5	21.5	32.5
							19.5	28.5
						25.5	18.5	22.5
						21.5	18.5	22.5
						21.5	17.5	20.5
						20.5	17.5	18.5
						20.5	16.5	18.5
						19.5	16.5	18.5
						19.5	16.5	18.5
						19.5	16.5	17.5
						19.5	16.5	17.5
						19.5	15.5	17.5
						19.5	15.5	17.5
						18.5	15.5	17.5
						18.5	14.5	17.5
						18.5	14.5	17.5
						18.5	14.5	16.5
						18.5	14.5	16.5
						18.5	14.5	15.5
						18.5	14.5	15.5
						17.5	14.5	15.5
						17.5	13.5	15.5
						17.5	13.5	15.5
						17.5	13.5	15.5
						17.5	13.5	15.5
						17.5	13.5	14.5
						16.5
						16.5	34.5	23.5
							24.5	22.5
						25.5	23.5	19.5
						24.5	22.5	19.5
						23.5	21.5	18.5
						22.5	20.5	18.5
						21.5	19.5	17.5
						21.5	19.5	16.5
						21.5	18.5	16.5
						20.5	18.5	16.5
						19.5	18.5	16.5
						19.5	17.5	15.5
						19.5	17.5	15.5
						19.5	17.5	14.5
						18.5	17.5	14.5
						18.5	17.5	13.5
						18.5	17.5	13.5
						18.5	17.5	13.5
						17.5	17.5	13.5
						17.5	17.5	13.5
						17.5	16.5	13.5
						17.5	16.5	12.5
						17.5	16.5	12.5
						17.5	16.5	12.5
						17.5	16.5	12.5
						17.5	16.5	12.5
						16.5
						16.5	32.5	21.5
							27.5	19.5
							24.5	18.5
							23.5	18.5
							22.5	18.5
							22.5	17.5
							21.5	17.5
							21.5	17.5
							21.5	16.5
							20.5	16.5
							19.5	16.5
							18.5	16.5
							18.5	16.5
							18.5	16.5
							17.5	15.5
							17.5	15.5
							17.5	15.5
							17.5	15.5
							17.5	14.5
							17.5	14.5
							17.5	14.5
							17.5	14.5
							16.5	13.5
							16.5	13.5
							16.5	13.5
							16.5	13.5
							29.5	24.5
							19.5	22.5
							18.5	21.5
							17.5	20.5
							16.5	20.5
							16.5	19.5
							16.5	19.5
							16.5	19.5
							16.5	18.5
							15.5	18.5
							14.5	18.5
							14.5	18.5
							14.5	18.5
							14.5	18.5
							14.5	17.5
							14.5	16.5
							14.5	16.5
							14.5	15.5
							13.5	15.5
							13.5	15.5
							13.5	15.5
							13.5	15.5
							12.5	15.5
							12.5	14.5
							12.5	14.5
							12.5	14.5
[truncated: 61 more columns]
