# Supplementary material for: Lymph node homeostasis and adaptation to immune challenge resolved by fibroblast network mechanics
Source: Nat Immunol. 2022 Jul 26;23(8):1169–82. doi: 10.1038/s41590-022-01272-5 (PMC9355877; doi:10.1038/s41590-022-01272-5)
Supplement: Source Data Fig. 3 — Statistical source data for graphs and plots in Fig. 3. [file 41590_2022_1272_MOESM20_ESM.xlsx]

## Sheet: List_Fig_Numeric
	List of Figures for Numerical Data	Description
	Fig. 3c	Perlecan %
	Fig. 3e	pMLC %
	Fig. 3f	Y27 Inital Recoil velocities
	Fig. 3g	Y27 Recoil curves
	Fig. 3i	Y27 Perlecan %
	Fig. 3j	Y27 pMLC %

## Sheet: Fig. 3c, e, f, g, I, j, 
		Fig. 3c	Perlecan %
N			+														-
14		Day 0	100	100	100	75	87.5	90	81.3	71.4	76.9	90	40	62.5	100	100	0	0	0	25	12.5	10	18.8	28.6	23.1	10	60	37.5	0	0			Fig. 3g	Y27 Recoil curves
13		Day 3	85.7	100	87.5	100	100	66.7	60	66.7	77.3	75	70.6	42.9	60		14.3	0	12.5	0	0	33.3	40	33.3	22.7	25	29.4	57.1	40				Time (seconds)	Naive LN
12		Day 5	100	80	80	100	66.7	100	45.5	37.5	57.1	57.1	91.7	69.2			0	20	20	0	33.3	0	54.5	62.5	42.9	42.9	8.3	30.8					-1.08	0.0252964	-0.0536359	0.0127031	0.0256763	0.0249388	-0.0653622	-0.0125282	0.0311383	-0.123387	-0.0647738	0.059162	-0.0311681	-0.0307192	-0.0032183	-0.0206716	0.0503103
																																	-0.54	0	0	0	0	0	0	0	0	0	0	0	0	0	0	0	0
																																	0	0.599369	0.301636	0.498017	0.56909	0.348827	0.230972	0.441005	0.26418	0.122379	0.288877	0.505963	0.264457	0.306919	0.256772	0.291158	0.262237
N		Fig. 3e	pMLC %				Fig. 3f	Y27 Inital Recoil velocities							n																		0.54	0.804267	0.522573	0.573191	0.625413	0.547759	0.326756	0.660082	0.295233	0.158477	0.258553	0.902928	0.287689	0.343485	0.322894	0.342384	0.339879
14		Day 0	Day 3	Day 5			Naive LN	Naive ROCK	DY3 DLN	DY3 DLN ROCK	DY5 DLN	DY5 DLN ROCK		Steady state LN	54																		1.08	1.05887	0.698062	0.771788	0.725762	0.556931	0.395266	1.00452	0.41813	0.30134	0.534086	0.917618	0.431459	0.332266	0.429763	0.326562	0.391301
13		100	0	50			0.965168	0.294658	0.177653	0.171849	0.758449	0.483425		Steady state ROCK	43																		1.62	1.17872	0.722321	0.891183	0.872232	0.594847	0.472758	1.11686	0.637405	0.449299	0.709054	0.985209	0.530821	0.364396	0.405082	0.376594	0.664346
12		20	33.3	0			0.485726		0.150965	0.167691	1.14181	0.23823		DY3 DLN	18																		2.16	1.14581	0.786646	1.00718	0.993377	0.632431	0.545871	1.21552	0.53164	0.427174	0.651048	1.08802	0.547358	0.442539	0.488512	0.47972	0.711799
		20	12.5	20			0.801959	0.0978967	0.220537	0.497178	1.03144	0.350718		DY3 DLN ROCK	20																		2.7	1.3094	0.805094	1.05002	1.02105	0.553239	0.627234	1.24349	0.578346	0.603221	0.668332	1.22526	0.549273	0.369964	0.380078	0.411324	0.580917
		50	0	50			0.916409	0.30953	0.148506	1.3321	1.00145			DY5 DLN	19																		3.24	1.49137	0.776968	1.09367	1.02018	0.574563	0.674858	1.20697	0.598517	0.581006	0.759829	1.35026	0.53581	0.557719	0.517718	0.44145	0.641214
		37.5	0	100				0.544457	0.463256	0.175246		0.160418		DY5 DLN ROCK	15																		3.78	1.46736	0.86248	1.12923	1.0641	0.592979	0.636941	1.42298	0.577857	0.629701	0.644483	1.29646	0.565677	0.545975	0.451857	0.467888	0.791128
		40	0	100			0.519828	0.317695	0.530269	0.316626	1.12048	0.240309																					4.32	1.50616	0.853638	1.27452	1.0082	0.659985	0.674983	1.53398	0.751823	0.727681	0.85078	1.54329	0.565677	0.590281	0.501217	0.466353	0.780525
		31.3	0	36.4			0.541193	0.46004	0.331367	0.240132	2.23499	0.24504																					4.86	1.61905	0.862561	1.38558	1.04235	0.620102	0.934036	1.64747	0.856225	0.692431	0.932233	1.54414	0.565677	0.513901	0.474781	0.440045	0.724998
		28.6	33.3	50			0.413265			-0.0545397	1.24235	0.24674																					5.4	1.48629	0.917804	1.4064	1.0055	0.615836	0.846006	1.6025	0.921451	0.723548	0.956503	1.85681	0.565677	0.535523	0.477825	0.444514	0.668681
		46.2	4.5	57.1			1.44582	0.459237	0.46013	0.210824	0.938193	0.550633																					5.94	1.52814	1.01275	1.40912	1.112	0.674261	0.783679	1.61954	0.8217	0.711093	0.942601	1.63664	0.565677	0.535734	0.573169	0.465415	0.822721
		0	15	42.9			0.797024		0.291281	0.663661	1.2506	0.416348																					6.48	1.57977	0.924813	1.40977	1.0462	0.671765	1.04936	1.74909	0.888631	0.828651	0.92455	1.68083	0.618177	0.562627	0.568715	0.465415	0.822721
		40	17.6	25			0.65182	0.274306	0.307329	0.145303	1.18505																						7.02	1.53062	1.09105	1.52307	1.21596	0.672372	0.965506	1.78804	0.975263	0.730921	1.08362	1.72293	0.618177	0.592463	0.653177	0.465415	0.822721
		87.5	14.3	23.1				0.251486	0.514193		1.15719	0.050413																					7.56	1.50133	0.987109	1.4416	1.21209	0.647875	1.11548	1.793	0.882619	0.714141	1.27882	1.68645	0.618177	0.705607	0.653177	0.465415	0.822721
		25	0				0.561718	0.415625	0.443755	0.33771	1.23415	0.0286134																					8.1	1.70123	1.08057	1.47874	1.30812	0.638697	1.07469	1.78758	0.940644	0.780691	1.31837	1.85746	0.618177	0.733963	0.653177	0.465415	0.822721
		50					0.371936	0.307183	0.426488	0.434679		0.262735																					8.64	1.81316	1.07001	1.59873	1.30812	0.740742	1.24749	1.84704	0.940644	0.740959	1.27686	2.05928	0.618177	0.615125	0.653177	0.465415	0.822721
							0.710154	0.182243	0.269022	0.259421	0.657982																						9.18	1.7269	1.1228	1.46984	1.30812	0.724063	1.23217	1.83408	0.940644	0.802819	1.22266	2.10434	0.618177	0.65398	0.653177	0.465415	0.822721
							0.425411	0.11531	0.357858	0.208535	1.00907	0.461663																					9.72	1.69993	1.08769	1.52208	1.30812	0.773508	1.23018	2.00812	0.940644	0.829912	1.16176	2.02983	0.618177	0.65398	0.653177	0.465415	0.822721
							0.197067		0.31245	0.295564	0.992892	0.270213																					10.26	1.80911	1.0983	1.58553	1.30812	0.789408	1.17353	2.00448	0.940644	0.775946	1.35896	2.0843	0.618177	0.65398	0.653177	0.465415	0.822721
							0.465181	0.362416	0.455469	0.190737		0.461546																					10.8	1.74984	1.08887	1.5244	1.30812	0.886601	1.21472	2.02856	0.940644	0.905446	1.35107	1.9992	0.618177	0.65398	0.653177	0.465415	0.822721
							0.814756	0.46004	0.421818	0.266028	0.913402																						11.34	1.64586	1.1064	1.44128	1.30812	0.914066	1.3347	2.03399	0.940644	0.905446	1.41736	1.87616	0.618177	0.65398	0.653177	0.465415	0.822721
								0.783388		0.27927	1.19607																						11.88	1.84326	1.2511	1.58173	1.30812	0.81629	1.27764	2.06716	0.940644	0.905446	1.3683	1.90816	0.618177	0.65398	0.653177	0.465415	0.822721
							0.425856	0.678496		0.343336	1.20683																						12.42	1.7731	1.25809	1.57405	1.30812	0.866261	1.34908	2.0552	0.940644	0.905446	1.38361	1.90533	0.618177	0.65398	0.653177	0.465415	0.822721
							0.494234	0.508489			0.794971																						12.96	1.82147	1.31484	1.53609	1.30812	0.823482	1.34908	2.05761	0.940644	0.905446	1.55317	1.96342	0.618177	0.65398	0.653177	0.465415	0.822721
							0.413482	0.841709																									13.5	1.8177	1.28352	1.5299	1.30812	0.905881	1.34908	2.05761	0.940644	0.905446	1.58888	1.89904	0.618177	0.65398	0.653177	0.465415	0.822721
							0.468854	0.241336																									14.04	1.82692	1.29013	1.53855	1.30812	0.930674	1.34908	2.19611	0.940644	0.905446	1.66062	1.91334	0.618177	0.65398	0.653177	0.465415	0.822721
							0.422282	0.379333																									14.58	1.83733	1.32153	1.55843	1.30812	0.930674	1.34908	2.19611	0.940644	0.905446	1.57083	1.79171	0.618177	0.65398	0.653177	0.465415	0.822721
							0.706179	0.402839																									15.12	1.81504	1.33786	1.51449	1.30812	0.930674	1.34908	2.19611	0.940644	0.905446	1.57403	1.91478	0.618177	0.65398	0.653177	0.465415	0.822721
							0.651235	0.220094																									15.66	1.80508	1.30834	1.4995	1.30812	0.930674	1.34908	2.19611	0.940644	0.905446	1.5194	1.91735	0.618177	0.65398	0.653177	0.465415	0.822721
							0.353497	0.372615																									16.2	1.80508	1.3082	1.584	1.30812	0.930674	1.34908	2.19611	0.940644	0.905446	1.55807	2.00097	0.618177	0.65398	0.653177	0.465415	0.822721
							0.540303																										16.74	1.80508	1.30598	1.42425	1.30812	0.930674	1.34908	2.19611	0.940644	0.905446	1.62516	1.85746	0.618177	0.65398	0.653177	0.465415	0.822721
								0.275954																									17.28	1.80508	1.32882	1.55112	1.30812	0.930674	1.34908	2.19611	0.940644	0.905446	1.62516	2.05928	0.618177	0.65398	0.653177	0.465415	0.822721
							0.303297	0.0413617																									17.82	1.80508	1.32468	1.54065	1.30812	0.930674	1.34908	2.19611	0.940644	0.905446	1.62516	2.10434	0.618177	0.65398	0.653177	0.465415	0.822721
							0.858542	0.308919																									18.36	1.80508	1.38755	1.53533	1.30812	0.930674	1.34908	2.19611	0.940644	0.905446	1.62516	2.02983	0.618177	0.65398	0.653177	0.465415	0.822721
							1.13843	0.386875																									18.9	1.80508	1.38755	1.5415	1.30812	0.930674	1.34908	2.19611	0.940644	0.905446	1.62516	2.0843	0.618177	0.65398	0.653177	0.465415	0.822721
							0.779895	0.128822																									19.44	1.80508	1.38755	1.52763	1.30812	0.930674	1.34908	2.19611	0.940644	0.905446	1.62516	1.9992	0.618177	0.65398	0.653177	0.465415	0.822721
							0.681451	0.644661																									19.98	1.80508	1.38755	1.55335	1.30812	0.930674	1.34908	2.19611	0.940644	0.905446	1.62516	1.9992	0.618177	0.65398	0.653177	0.465415	0.822721
							0.619982	0.379173																									20.52	1.80508	1.38755	1.54519	1.30812	0.930674	1.34908	2.19611	0.940644	0.905446	1.62516	1.9992	0.618177	0.65398	0.653177	0.465415	0.822721
							0.616253	0.545299																									21.06	1.80508	1.38755	1.5471	1.30812	0.930674	1.34908	2.19611	0.940644	0.905446	1.62516	1.9992	0.618177	0.65398	0.653177	0.465415	0.822721
							0.837265	0.274649																									21.6	1.80508	1.38755	1.5471	1.30812	0.930674	1.34908	2.19611	0.940644	0.905446	1.62516	1.9992	0.618177	0.65398	0.653177	0.465415	0.822721
							0.780034																										22.14	1.80508	1.38755	1.5471	1.30812	0.930674	1.34908	2.19611	0.940644	0.905446	1.62516	1.9992	0.618177	0.65398	0.653177	0.465415	0.822721
								0.548828																									22.68	1.80508	1.38755	1.5471	1.30812	0.930674	1.34908	2.19611	0.940644	0.905446	1.62516	1.9992	0.618177	0.65398	0.653177	0.465415	0.822721
							0.543095	0.634281																									23.22	1.80508	1.38755	1.5471	1.30812	0.930674	1.34908	2.19611	0.940644	0.905446	1.76766	1.9992	0.618177	0.65398	0.653177	0.465415	0.822721
							0.584164	0.186064																									23.76	1.80508	1.38755	1.5471	1.30812	0.930674	1.34908	2.19611	0.940644	0.905446	1.76766	1.9992	0.618177	0.65398	0.653177	0.465415	0.822721
							0.285188	0.192395																									24.3	1.80508	1.38755	1.5471	1.30812	0.930674	1.34908	2.19611	0.940644	0.905446	1.76766	1.9992	0.618177	0.65398	0.653177	0.465415	0.822721
							0.423067	0.390292																									24.84	1.80508	1.38755	1.5471	1.30812	0.930674	1.34908	2.19611	0.940644	0.905446	1.76766	1.9992	0.618177	0.65398	0.653177	0.465415	0.822721
							0.696719	0.0952423																									25.38	1.80508	1.38755	1.5471	1.30812	0.930674	1.34908	2.19611	0.940644	0.905446	1.76766	1.9992	0.618177	0.65398	0.653177	0.465415	0.822721
							0.718544	0.0811301
							0.694468	0.469916
								0.432413
							0.473766	0.180818
							0.660492
							0.485899
							0.390384
							0.369856
							0.870055
							0.692878
							0.734398
							0.250868
							2.33502
							0.445889
							0.751854
							0.249137
							0.242989
		Fig. 3i	Y27 Perlecan %
n			+																		-
12		Day 0 PBS	80	70	90	81.8	100	85.7	75	75	77.8	87.5	100	71.4							20	30	10	18.2	0	14.3	25	25	22.2	12.5	0	28.6
12		Day 0 Y27	85.7	72.7	75	88.9	77.8	66.7	100	90	71.4	57.1	75	85.7							14.3	27.3	25	11.1	22.2	33.3	0	10	28.6	42.9	25	14.3
18		Day 5 PBS	75	33.3	50	60	75	75	62.5	50	58.3	66.7	63.6	50	71.4	75	83.3	50	50	66.7	25	66.7	50	40	25	25	37.5	50	41.7	33.3	36.4	50	28.6	25	16.7	50	50	33.3
18		Day 5 y27	58.3	60	63.6	87.5	58.3	77.8	42.9	55.6	50	66.7	80	75	50	72.7	33.3	72.7	60	77.8	41.7	40	36.4	12.5	41.7	22.2	57.1	44.4	50	33.3	20	25	50	27.3	66.7	27.3	40	22.2
n		Fig. 3j	Y27 pMLC %
12		Day 0 PBS	Day 0 Y27	Day 5 PBS	Day 5 Y27
12		30	14.3	25	8.3
18		50	18.2	50	10
18		50	37.5	50	18.2
		36.4	22.2	20	0
		62.5	11.1	25	0
		42.9	16.7	25	11.1
		50	22.2	37.5	28.6
		25	10	30	22.2
		44.4	28.6	41.7	30
		37.5	14.3	33.3	22.2
		50	12.5	36.4	10
		28.6	14.3	41.7	12.5
				42.9	10
				25	9.1
				50	33.3
				16.7	9.1
				37.5	26.7
				33.3	22.2
[truncated: 149 more columns]
