# Supplementary material for: Lymph node homeostasis and adaptation to immune challenge resolved by fibroblast network mechanics
Source: Nat Immunol. 2022 Jul 26;23(8):1169–82. doi: 10.1038/s41590-022-01272-5 (PMC9355877; doi:10.1038/s41590-022-01272-5)
Supplement: Source Data Fig. 4 — Statistical source data for graphs and plots in Fig. 4. [file 41590_2022_1272_MOESM21_ESM.xlsx]

## Sheet: List_Fig_Numeric
	List of Figures for Numerical Data	Description
	Fig. 4b	OT CLEC-2
	Fig. 4c	OT PDPN KD
	Fig. 4e	Swelling CLEC-2
	Fig. 4f	Swelling PDPN KD

## Sheet: Fig. 4b, c, e, f
N	Fig. 4b	OT CLEC-2		N	Fig. 4c	OT PDPN KD							Fig. 4e	Swelling CLEC-2
35	CTRL SUP	CLEC2 SUP		86	CTRL	PDPN KD						N	CLEC2 330mOsm	CLEC2 50mOsm	CTRL 330mOsm	CTRL 50mOsm		Time (minutes)	CLEC2 330mOsm
69	117.936	46.215		64	51.2656	21.5208						48	1	1.553	0.978	1.098		0	1	1	1	1	1	1	1	1	1	1	1	1	1	1	1	1	1	1	1	1	1	1	1	1	1	1	1	1	1	1	1
	57.447	61.191			40.1209	22.2125						56	1.013	1.612	0.922	1.575		0.5	1	1	1	1	1	1	0.988	1	1	1	1	1	1	1	1	1	1	1	1	1	1	1	1	1	1	1	1	1	1	1	1
	76.401	54.405			40.0441	21.5208						55	0.985	1.392	0.954	1.299		1	1	1.013	1	1	1	1	0.988	1	1	0.978	1	1	1	1	1	1	1	1	1	1	0.979	1	1	1	1	0.989	0.991	0.977	0.988	1	1
	52.416	14.859			39.1986	23.6729						42	0.988	1.479	0.947	1.333		1.5	1	1.013	1	1	0.989	1	0.976	1	1	0.978	0.989	1	1.012	0.987	1	1	1	1	1	0.989	0.979	0.999	0.982	0.988	0.988	0.978	0.982	0.977	0.976	1	0.989
	72.774	28.08			66.0996	23.6729							0.978	1.514	0.953	1.313		2	1	1.013	1	1	0.989	1	0.976	1	1	0.978	0.989	1	1.012	0.987	1	1	1	1	1	0.989	0.979	0.999	0.982	0.988	0.988	0.978	0.974	0.977	0.976	1	0.989
	75.348	53.352			40.4284	36.8928							0.973	1.433	0.904	1.385		2.5	1	1.027	1.015	0.976	0.989	1	0.964	1	1.03	0.957	0.977	0.988	1	0.974	0.987	0.989	1.013	1	1.01	0.989	0.958	0.999	0.982	0.976	0.976	0.968	0.974	0.953	0.964	0.988	0.978
	65.871	57.798				21.0596							0.927	1.475	0.921	1.232		3	1	1.027	1.015	0.976	0.989	1	0.964	1	1.03	0.957	0.977	0.988	1	0.974	0.987	0.989	1.013	1	1.01	0.989	0.958	0.999	0.982	0.976	0.976	0.968	0.965	0.953	0.964	0.988	0.978
	73.827	67.509			51.2656	21.4704							0.985	1.5	1.049	1.284		3.5	1	1.027	1.015	0.976	0.978	1	0.952	1	1.03	0.957	0.966	0.988	1.011	0.962	0.987	0.989	1.013	1	1.01	0.978	0.958	0.999	0.963	0.964	0.965	0.957	0.956	0.953	0.952	0.988	0.966
	76.401	56.979			40.1209	22.1605							1.03	1.353	0.94	1.333		4	1	1.04	1.015	0.976	0.978	1	0.952	1	1.03	0.935	0.966	0.988	1.011	0.962	0.987	0.989	1.013	1	1.01	0.978	0.938	0.999	0.963	0.964	0.965	0.946	0.947	0.93	0.94	0.988	0.966
	33.111	22.113			40.0441	21.4704							0.924	1.444	0.973	1.333		4.5	1	1.04	1.015	0.976	0.978	1	0.94	1	1.03	0.935	0.966	0.988	1.011	0.962	0.987	0.989	1.013	1	1.01	0.978	0.938	0.999	0.963	0.964	0.965	0.946	0.947	0.93	0.94	0.988	0.966
	71.019	54.288			39.1986	23.6174							0.909	1.302	0.952	1.544		5	1	1.04	1.015	0.976	0.978	1	0.94	1	1.03	0.935	0.966	0.988	1.011	0.962	0.987	0.989	1.013	1	1.01	0.978	0.938	0.999	0.963	0.964	0.965	0.946	0.947	0.93	0.94	0.988	0.966
	56.16	61.425			66.0996	23.6174							0.965	1.384	0.88	1.414		5.5	1	1.04	1.015	0.976	0.978	1	0.94	1	1.03	0.935	0.966	0.988	1	0.962	0.987	0.989	1.013	1	1.01	0.978	0.938	0.986	0.954	0.964	0.965	0.946	0.947	0.93	0.94	0.988	0.966
		68.913			40.4284	36.8064							0.999	1.384	0.957	1.4		6	1	1.027	1.015	0.976	0.978	1	0.927	1	1.03	0.935	0.966	0.976	1	0.962	0.987	0.989	1.013	1	1	0.978	0.948	0.986	0.945	0.964	0.965	0.935	0.947	0.942	0.94	0.988	0.966
	63.882	56.16			53.8789	21.0103							0.975	1.397	0.948	1.433		6.5	1	1.027	1.015	0.976	0.978	1	0.927	1	1.03	0.935	0.966	0.976	1	0.962	0.987	0.989	1.013	1	1	0.978	0.948	0.986	0.945	0.964	0.965	0.935	0.947	0.942	0.94	0.988	0.966
	47.736	34.047			66.7145	19.7068							0.974	1.37	0.972	1.584		7	1.015	1.027	1.015	0.988	0.989	1	0.927	1	1.03	0.935	0.966	0.976	1	0.987	1	1.011	1.026	1	1.01	0.989	0.958	0.986	0.945	0.964	0.965	0.935	0.956	0.953	0.94	0.988	0.966
	57.798	33.111			40.1209	42.4807							0.989	1.408	1.026	1.295		7.5	1.015	1.027	1	0.988	0.978	1	0.927	0.985	1	0.935	0.943	0.976	0.976	0.987	0.987	1.011	1.013	0.987	1.01	0.978	0.958	0.96	0.936	0.952	0.965	0.924	0.947	0.953	0.94	0.988	0.955
	19.188	18.369			62.4103	22.1605							0.975	1.43	0.947	1.333		8	1.015	1.027	1	0.988	0.978	1	0.927	0.985	1	0.935	0.943	0.976	0.976	0.987	0.987	1.011	1.013	0.987	1.01	0.978	0.958	0.96	0.936	0.952	0.965	0.924	0.947	0.953	0.94	0.988	0.955
	48.789	42.822			65.9459	36.8064							0.974	1.392	0.92	1.422		8.5	1.015	1.013	1	0.988	0.978	1	0.915	0.985	1	0.935	0.943	0.965	0.976	0.987	0.987	1.011	1.013	0.987	1	0.978	0.969	0.96	0.927	0.952	0.965	0.913	0.947	0.965	0.94	0.988	0.955
	83.772				36.9697	45.5479							1	1.281	1	1.325		9	1.015	1.013	1	0.988	0.978	1	0.915	0.985	1	0.935	0.943	0.965	0.964	0.987	0.987	1.011	1.013	0.987	1	0.978	0.969	0.947	0.917	0.952	0.965	0.913	0.947	0.965	0.94	0.988	0.955
	67.275	15.444			69.7889	28.755							0.955	1.348	0.933	1.38		9.5	1.015	1.013	1	0.988	0.978	1	0.915	0.985	1	0.935	0.943	0.965	0.964	0.987	0.987	1.011	1.013	0.987	1	0.978	0.969	0.947	0.917	0.952	0.965	0.913	0.947	0.965	0.94	0.988	0.955
	77.103	54.171			69.0971	27.6048							0.927	1.109	1.073	1.085		10	1.015	1.013	1	0.988	0.978	1	0.915	0.985	1	0.935	0.943	0.965	0.964	0.987	0.987	1.011	1.013	0.987	1	0.978	0.969	0.947	0.917	0.952	0.965	0.913	0.947	0.965	0.94	0.988	0.955
	42.354	23.4			67.2525	21.4704							0.921	1.258	0.951	1.106		10.5	1.015	1.013	1	0.988	0.978	1	0.915	0.985	1	0.935	0.943	0.965	0.976	0.987	0.987	1.011	1.013	0.987	1	0.967	0.969	0.947	0.917	0.952	0.965	0.913	0.947	0.965	0.94	0.988	0.944
		18.018			60.3351	19.4							0.908	1.284	1.027	1.26		11	1.015	1.013	1	0.988	0.978	1	0.915	0.985	1	0.935	0.932	0.965	0.976	0.987	0.987	1.011	1	0.987	1	0.967	0.948	0.947	0.917	0.939	0.965	0.913	0.947	0.953	0.94	0.988	0.933
	61.452	16.146			43.5796	26.4546							0.939	1.23	0.93	1.196		11.5	1.015	1.013	1	0.988	0.978	1	0.915	0.985	1	0.935	0.932	0.965	0.976	0.987	0.987	1.011	1	0.987	1	0.967	0.948	0.947	0.917	0.939	0.965	0.913	0.947	0.953	0.94	0.988	0.921
	61.4196	15.21			49.4978	26.7613							0.953	1.276	0.889	1.207		12	1.015	1.013	1	1	0.989	1	0.927	0.985	1.03	0.935	0.932	0.965	0.988	0.987	0.987	1.011	1	0.987	1	0.978	0.948	0.947	0.917	0.951	0.965	0.913	0.947	0.953	0.94	0.988	0.921
	32.6376				65.869	33.1258							0.913	1.298	0.934	1.191		12.5	1	1.013	0.985	0.988	0.978	0.973	0.927	0.985	1.03	0.924	0.92	0.965	0.988	0.975	0.974	0.989	0.988	0.974	1	0.966	0.948	0.921	0.908	0.951	0.953	0.913	0.93	0.953	0.94	0.988	0.91
		68.445			72.0947	25.3811							0.93	1.312	0.947	1.214		13	1	1.013	0.985	0.988	0.978	0.973	0.927	0.985	1.03	0.924	0.92	0.965	0.988	0.975	0.974	0.989	0.988	0.974	1	0.966	0.948	0.921	0.908	0.951	0.953	0.913	0.93	0.953	0.94	0.988	0.91
	59.1408	36.972				25.6111							0.942	1.266	0.951	1.315		13.5	1	1.013	0.985	0.988	0.978	0.973	0.927	0.985	1.03	0.924	0.909	0.965	0.988	0.975	0.974	0.989	0.975	0.974	1	0.966	0.927	0.921	0.908	0.939	0.953	0.913	0.93	0.942	0.94	0.988	0.888
	70.2756	57.213				35.4262							0.94	1.258	1.094	1.404		14	1	1.013	0.985	0.988	0.978	0.973	0.927	0.985	1.03	0.924	0.909	0.965	0.999	0.975	0.974	0.989	0.975	0.974	1	0.955	0.927	0.921	0.908	0.939	0.953	0.913	0.93	0.942	0.94	0.988	0.888
	21.2976	56.394				21.4704							0.988	1.269	0.952	0.975		14.5	1	1.013	0.985	0.988	0.978	0.973	0.927	0.985	1.03	0.924	0.909	0.965	0.999	0.975	0.974	0.989	0.975	0.974	1	0.955	0.927	0.921	0.908	0.939	0.953	0.913	0.93	0.942	0.94	0.988	0.876
		54.288			73.944								0.876	1.255	0.902	1.261		15	1	1.013	0.985	0.988	0.978	0.973	0.927	0.985	1.03	0.924	0.909	0.965	0.999	0.975	0.974	0.989	0.975	0.974	1	0.955	0.927	0.921	0.908	0.939	0.953	0.913	0.93	0.942	0.94	0.988	0.876
	83.3682	18.486			62.829	67.4289							0.955	1.228	0.975	1.296		15.5	1	1.013	0.985	0.988	0.978	0.973	0.915	0.985	1.03	0.924	0.909	0.965	0.999	0.975	0.974	0.989	0.975	0.974	1	0.955	0.927	0.921	0.908	0.927	0.953	0.913	0.93	0.942	0.94	0.988	0.876
	40.1166	16.965			49.14	54.3907							0.907	1.278	0.967	1.208		16	1	1	0.985	0.988	0.978	0.973	0.915	0.985	1.03	0.924	0.909	0.965	0.988	0.975	0.974	0.989	0.988	0.974	0.99	0.955	0.917	0.921	0.89	0.927	0.941	0.924	0.93	0.942	0.952	0.988	0.876
	57.8208	26.325			75.465	16.2352							0.937	1.279	0.926	1.137		16.5	1	1	0.985	0.988	0.978	0.973	0.915	0.985	1.03	0.924	0.909	0.965	0.988	0.975	0.974	0.989	0.988	0.974	0.99	0.955	0.917	0.921	0.89	0.927	0.941	0.924	0.93	0.942	0.952	0.988	0.876
	52.668	39.312			68.562	12.2654							0.939	1.238	0.92	1.232		17	1	1	1	0.988	0.989	0.973	0.915	1	1.03	0.924	0.909	0.965	0.988	0.975	0.974	0.989	0.988	0.974	0.99	0.977	0.917	0.921	0.89	0.927	0.941	0.924	0.93	0.954	0.964	0.988	0.876
	61.3776	16.614			65.637	6.4913							0.953	1.298	0.975	1.231		17.5	1	0.987	1	0.964	0.978	0.973	0.891	1	1.03	0.913	0.898	0.953	0.976	0.962	0.961	0.978	0.988	0.974	0.99	0.977	0.917	0.908	0.89	0.902	0.941	0.924	0.921	0.942	0.964	0.977	0.876
	59.622	20.124			74.178	30.997							0.929	1.207	1.012	1.317		18	1	0.987	1	0.964	0.978	0.973	0.891	1	1.03	0.913	0.898	0.953	0.976	0.962	0.961	0.978	0.988	0.974	0.99	0.977	0.917	0.908	0.89	0.902	0.941	0.924	0.921	0.942	0.964	0.977	0.876
	57.114	48.555			101.556	35.1392							0.978	1.247	0.945	1.266		18.5	1	0.974	1	0.964	0.978	0.973	0.891	1	1.03	0.913	0.898	0.953	0.964	0.962	0.961	0.978	1.001	0.974	0.98	0.977	0.906	0.908	0.872	0.902	0.929	0.935	0.921	0.942	0.976	0.977	0.876
	29.127	12.168			39.897	13.0215							0.977	1.407	0.897	1.323		19	1	0.974	1	0.964	0.978	0.973	0.879	1	1.03	0.913	0.898	0.953	0.964	0.962	0.961	0.978	1.001	0.974	0.98	0.977	0.906	0.908	0.872	0.89	0.929	0.935	0.921	0.942	0.976	0.977	0.876
		21.177				8.54433							0.92	1.183	0.914	1.279		19.5	1	0.974	1	0.964	0.978	0.973	0.879	1	1.03	0.913	0.898	0.953	0.964	0.962	0.961	0.978	1.001	0.974	0.98	0.977	0.906	0.908	0.872	0.89	0.929	0.935	0.921	0.942	0.976	0.977	0.876
		61.191			55.926								0.967748	1.54632	0.952382	1.45959		20	1	0.974	1	0.964	0.978	0.973	0.879	1	1.03	0.913	0.898	0.953	0.964	0.962	0.961	0.978	1.001	0.974	0.98	0.977	0.906	0.908	0.872	0.89	0.929	0.935	0.921	0.942	0.976	0.977	0.876
					71.604	22.3234							0.971504	1.4635	0.956723	1.51428
		47.2716			49.257	39.0729							0.959333	1.38407	0.928042
		81.1512			55.458	27.5498							0.976752	1.25814	0.98587
		44.2368			50.544	53.8764							0.982152	1.38357	0.965437
		22.1292			68.679	36.14							0.962535	1.42391	0.964815
		20.4876			64.818								0.978597	1.44977	0.988145
		27.5076			48.555	76.2415							0.963314	1.33392	0.92001
		61.1172			41.886	8.72642								1.45738	0.926437
		47.628			46.8	35.5423								1.40575	0.949858
		19.3752			53.235	33.2349								1.39893	0.905888
		42.2064			63.765	80.3559								1.44723	0.906979
		19.9584				21.9342								1.25108	0.940514
					6.69146	10.7669								1.14348	0.930427
		13.224			26.1042	13.4747								1.39757	0.91153
		26.5962			49.0253	28.495								1.45878
		55.3356			62.0913	60.3816
		21.888			71.9742
		63.7374			52.8061	17.9588							Fig. 4f	Swelling PDPN KD
		16.6326			48.094	20.989						N	WT 330 mOsm	WT 50 mOsm	KD 330 mOsm	KD 50 mOsm
		15.0024			83.539	33.0681						19	0.86	1.2	0.9192	1.14201			Time (minutes)	Parental_50_mOsm
		11.3111			72.4607	20.0855						47	0.884	1.145	0.9901	1.32573			0	1	1	1	1	1	1	1	1	1	1	1		1	1	1	1	1	1	1	1	1	1	1	1	1	1	1	1		1
		61.4004			66.3169	32.7206						19	0.918	1.073	0.9587	1.21559			0.5	1.085	1.038	1.039	1.024	1.083	1.021	1.008	1.02	1.035	1.022	1.029		1.021	1.041	1.018	1.032	1.029	1.035	1.025	1.022	1.019	1.019	1.029	1.02	1.02	1.009	1.01	1.037		1.019
		14.7174			38.7532	33.4156						54	0.964	1.087	0.9441	1.16679			1	1.153	1.086	1.071	1.047	1.138	1.052	1.023	1.061	1.08	1.044	1.048		1.043	1.072	1.045	1.064	1.059	1.061	1.05	1.044	1.057	1.048	1.059	1.034	1.049	1.018	1.038	1.061		1.038
		22.1502			49.7203	35.8203							0.943	1.221	0.9444	1.23187			1.5	1.17	1.125	1.071	1.071	1.156	1.073	1.031	1.081	1.107	1.066	1.077		1.065	1.113	1.054	1.096	1.096	1.087	1.074	1.059	1.076	1.067	1.103	1.047	1.069	1.027	1.048	1.098		1.057
		17.6586			25.854	17.5279								1.156	0.9724	1.32196			2	1.195	1.125	1.055	1.095	1.184	1.094	1.046	1.102	1.151	1.088	1.096		1.079	1.145	1.082	1.129	1.125	1.113	1.091	1.081	1.095	1.086	1.132	1.068	1.089	1.037	1.067	1.134		1.076
		24.966			78.5906	12.1555							0.988	1.165		1.16774			2.5	1.212	1.115	1.055	1.119	1.202	1.114	1.061	1.122	1.169	1.103	1.106		1.1	1.165	1.091	1.151	1.154	1.131	1.107	1.102	1.114	1.105	1.147	1.075	1.099	1.037	1.076	1.153		1.105
		44.7792			12.5128	84.3869							0.978	1.046	1	1.25			3	1.229	1.106	1.039	1.119	1.23	1.135	1.077	1.132	1.169	1.103	1.125		1.115	1.186	1.11	1.15	1.169	1.148	1.115	1.109	1.133	1.124	1.154	1.088	1.109	1.055	1.095	1.177		1.133
		50.0118			62.7029								1.031	1.171	0.9416	1.24992			3.5	1.229	1.106	1.039	1.119	1.248	1.156	1.108	1.152	1.177	1.118	1.144		1.129	1.206	1.119	1.148	1.184	1.165	1.132	1.116	1.133	1.143	1.154	1.088	1.109	1.064	1.114	1.195		1.162
		79.857											0.972	1.248	0.9603	1.33055			4	1.237	1.096	1.039	1.119	1.258	1.167	1.131	1.152	1.177	1.125	1.154		1.144	1.217	1.119	1.147	1.198	1.183	1.132	1.115	1.133	1.152	1.154	1.088	1.099	1.073	1.133	1.213		1.19
		17.1342			24.464								0.958	1.169	0.9709	1.30073			4.5	1.237	1.096	1.039	1.127	1.276	1.187	1.146	1.162	1.177	1.125	1.173		1.158	1.237	1.137	1.146	1.213	1.2	1.14	1.122	1.152	1.171	1.162	1.102	1.108	1.092	1.153	1.237		1.219
		11.3647			106.516									1.088	0.9424	1.34345			5	1.237	1.096	1.047	1.127	1.276	1.198	1.161	1.162	1.185	1.133	1.173		1.165	1.237	1.137	1.144	1.213	1.2	1.14	1.114	1.152	1.171	1.162	1.102	1.108	1.092	1.153	1.249		1.238
		33.2082			56.4201								1	1.218	0.9697				5.5	1.246	1.077	1.047	1.127	1.276	1.219	1.146	1.172	1.185	1.133	1.163		1.172	1.237	1.137	1.144	1.228	1.2	1.148	1.113	1.171	1.19	1.169	1.102	1.118	1.101	1.162	1.261		1.257
					13.4079								0.951	1.137		1.16138			6	1.246	1.077	1.055	1.127	1.294	1.229	1.146	1.182	1.193	1.14	1.163		1.179	1.237	1.137	1.135	1.235	1.209	1.157	1.105	1.181	1.2	1.176	1.102	1.128	1.101	1.162	1.274		1.276
					22.3512								0.981	1.162	1.1196	1.12501			6.5	1.246	1.077	1.055	1.135	1.294	1.25	1.146	1.182	1.202	1.133	1.163		1.179	1.227	1.119	1.127	1.243	1.209	1.157	1.09	1.181	1.21	1.176	1.095	1.128	1.101	1.162	1.286		1.295
					78.396								0.966	1.377	1.1769	1.23325			7	1.254	1.067	1.055	1.135	1.285	1.271	1.131	1.192	1.201	1.133	1.154		1.186	1.227	1.119	1.126	1.257	1.209	1.165	1.09	1.2	1.229	1.184	1.095	1.138	1.11	1.171	1.298		1.315
													1.029		1.0769	1.19997			7.5	1.254	1.067	1.055	1.135	1.275	1.271	1.131	1.192	1.201	1.133	1.154		1.186	1.227	1.119	1.118	1.257	1.209	1.165	1.083	1.2	1.229	1.184	1.095	1.148	1.11	1.171	1.31		1.305
					63.5647								0.944	1.371	1.1711	1.18331			8	1.254	1.058	1.055	1.143	1.275	1.271	1.146	1.172	1.201	1.148	1.154		1.186	1.217	1.11	1.118	1.25	1.2	1.165	1.083	1.2	1.229	1.176	1.095	1.158	1.128	1.171	1.322		1.295
					24.0192								0.977	1.255	1.1288	1.31672			8.5	1.254	1.048	1.063	1.143	1.257	1.271	1.146	1.172	1.21	1.163	1.163		1.186	1.227	1.11	1.126	1.25	1.2	1.173	1.09	1.21	1.238	1.176	1.095	1.178	1.137	1.171	1.341		1.305
					48.9975								0.92	1.337	0.9997	1.21766			9	1.254	1.048	1.063	1.143	1.248	1.25	1.146	1.161	1.201	1.17	1.163		1.186	1.217	1.091	1.126	1.243	1.191	1.165	1.09	1.21	1.229	1.176	1.095	1.188	1.137	1.162	1.347		1.295
					58.5885								0.965	1.281	0.9387	1.30155			9.5	1.254	1.048	1.063	1.143	1.238	1.25	1.161	1.141	1.201	1.185	1.163		1.186	1.207	1.082	1.126	1.235	1.183	1.165	1.09	1.21	1.229	1.169	1.095	1.198	1.156	1.162	1.359		1.286
					65.7331									1.232		1.19418			10	1.254	1.048	1.063	1.143	1.229	1.25	1.161	1.141	1.201	1.185	1.163		1.186	1.207	1.082	1.126	1.235	1.183	1.165	1.09	1.21	1.229	1.169	1.095	1.208	1.156	1.162	1.365		1.286
					77.2979									1.157		1.2532			10.5	1.254	1.048	1.063	1.143	1.229	1.25	1.177	1.141	1.201	1.177	1.163		1.186	1.196	1.1	1.118	1.235	1.183	1.165	1.082	1.2	1.248	1.169	1.102	1.208	1.156	1.162	1.365		1.286
					72.1271									1.258		1.17252			11	1.246	1.048	1.071	1.135	1.229	1.25	1.192	1.161	1.201	1.185	1.163		1.186	1.206	1.1	1.111	1.243	1.192	1.165	1.082	1.2	1.248	1.169	1.102	1.218	1.156	1.171	1.365		1.295
					33.8326									1.19		1.25729			11.5	1.246	1.048	1.071	1.135	1.229	1.229	1.192	1.161	1.192	1.185	1.154		1.186	1.206	1.1	1.095	1.243	1.192	1.165	1.075	1.2	1.248	1.169	1.102	1.218	1.137	1.162	1.365		1.295
					90.0442									1.14		1.17245			12	1.246	1.048	1.078	1.135	1.229	1.229	1.208	1.161	1.192	1.178	1.154		1.186	1.196	1.119	1.088	1.243	1.192	1.165	1.068	1.19	1.267	1.169	1.109	1.218	1.137	1.162	1.365		1.295
														1.13					12.5	1.246	1.048	1.078	1.135	1.219	1.229	1.208	1.161	1.192	1.178	1.154		1.186	1.196	1.119	1.088	1.243	1.192	1.165	1.068	1.19	1.267	1.169	1.109	1.218	1.137	1.162	1.365		1.314
					65.3995									1.187					13	1.246	1.048	1.078	1.127	1.219	1.229	1.192	1.161	1.192	1.178	1.154		1.193	1.186	1.1	1.088	1.235	1.183	1.165	1.061	1.181	1.267	1.169	1.102	1.218	1.137	1.162	1.371		1.333
					89.516									1.137		1.27226			13.5	1.246	1.048	1.078	1.127	1.228	1.229	1.177	1.172	1.174	1.185	1.154		1.193	1.176	1.1	1.095	1.235	1.183	1.173	1.061	1.181	1.267	1.176	1.102	1.218	1.147	1.171	1.377		1.343
					91.9346									1.156		1.03613			14	1.246	1.048	1.078	1.127	1.228	1.208	1.161	1.161	1.174	1.177	1.144		1.193	1.165	1.091	1.087	1.228	1.165	1.165	1.053	1.181	1.248	1.169	1.095	1.218	1.137	1.162	1.371		1.362
					81.3011									1.145		1.16779			14.5	1.246	1.048	1.094	1.127	1.228	1.208	1.146	1.161	1.157	1.177	1.144		1.2	1.155	1.073	1.087	1.221	1.156	1.165	1.046	1.171	1.248	1.169	1.088	1.218	1.137	1.162	1.377		1.381
					71.4043											1.19731			15	1.246	1.048	1.094	1.127	1.228	1.208	1.138	1.161	1.157	1.177	1.144		1.2	1.145	1.073	1.087	1.221	1.156	1.165	1.046	1.171	1.248	1.169	1.088	1.218	1.137	1.162	1.377		1.371
					17.1248									1.383		1.16929			15.5	1.246	1.048	1.094	1.127	1.228	1.208	1.138	1.161	1.157	1.177	1.144		1.2	1.155	1.073	1.087	1.221	1.156	1.165	1.046	1.171	1.248	1.169	1.088	1.218	1.137	1.162	1.377		1.362
					39.9347									1.337		1.14148			16	1.246	1.048	1.094	1.127	1.228	1.208	1.138	1.161	1.157	1.177	1.144		1.2	1.155	1.073	1.087	1.221	1.156	1.165	1.046	1.162	1.257	1.169	1.095	1.218	1.128	1.162	1.377		1.352
					69.6529									1.33		1.17936			16.5	1.246	1.048	1.11	1.127	1.219	1.208	1.138	1.161	1.148	1.17	1.144		1.186	1.165	1.073	1.08	1.213	1.156	1.157	1.046	1.152	1.257	1.169	1.095	1.218	1.128	1.162	1.371		1.343
														1.29		1.28295			17	1.246	1.048	1.11	1.127	1.219	1.208	1.138	1.161	1.148	1.17	1.144		1.186	1.165	1.073	1.08	1.213	1.156	1.157	1.046	1.152	1.257	1.169	1.095	1.218	1.128	1.162	1.371		1.333
														1.255		1.13656			17.5	1.246	1.048	1.11	1.119	1.219	1.187	1.138	1.151	1.148	1.17	1.135		1.186	1.165	1.082	1.072	1.213	1.148	1.148	1.053	1.143	1.267	1.169	1.109	1.228	1.11	1.143	1.365		1.333
														1.284		1			18	1.237	1.048	1.11	1.119	1.219	1.187	1.138	1.151	1.148	1.17	1.135		1.186	1.165	1.082	1.072	1.213	1.148	1.148	1.053	1.143	1.267	1.169	1.109	1.228	1.11	1.143	1.365		1.333
														1.238					18.5	1.237	1.048	1.126	1.119	1.219	1.187	1.138	1.151	1.148	1.17	1.135		1.186	1.175	1.082	1.072	1.213	1.148	1.148	1.053	1.143	1.267	1.169	1.109	1.228	1.11	1.143	1.365		1.314
																1.39133			19	1.237	1.048	1.126	1.119	1.219	1.187	1.138	1.151	1.139	1.163	1.135		1.171	1.175	1.082	1.064	1.206	1.148	1.14	1.053	1.124	1.276	1.169	1.115	1.228	1.101	1.143	1.359		1.314
														1.147		1.14271			19.5	1.237	1.048	1.126	1.111	1.228	1.187	1.138	1.151	1.139	1.163	1.135		1.171	1.186	1.082	1.064	1.206	1.148	1.14	1.053	1.124	1.276	1.169	1.115	1.228	1.101	1.143	1.359		1.314
														1.113		1.25007			20	1.237	1.048	1.118	1.111	1.228	1.187	1.138	1.151	1.139	1.163	1.135		1.171	1.186	1.082	1.064	1.206	1.148	1.14	1.053	1.124	1.276	1.169	1.115	1.228	1.101	1.143	1.359		1.314
														1.104		1.22158			20.5	1.237	1.048	1.11	1.111	1.219	1.187	1.138	1.151	1.139	1.163	1.135		1.171	1.186	1.082	1.072	1.206	1.148	1.14	1.053	1.124	1.276	1.169	1.115	1.228	1.101	1.143	1.359		1.314
														1.132		1.41966			21
														1.033		1.17696			21.5
														1.093		1.2328			22
														1.195		1.29161			22.5
														1.244		1.22126			23
														1.129					23.5
														1.162					24
																1.33599			24.5
																1.289			25
																1.2696			25.5
																1.30005			26
																1.32973			26.5
																1.27617			27
																1.38459			27.5
																1.41954			28
																1.30854			28.5
																1.40291			29
																			29.5
																			30
																			30.5
																			31
																			31.5
																			32
																			32.5
																			33
																			33.5
																			34
																			34.5
																			35
																			35.5
																			36
																			36.5
																			37
																			37.5
																			38
																			38.5
																			39
																			39.5
																			40
																			40.5
																			41
																			41.5
																			42
																			42.5
																			43
																			43.5
																			44
																			44.5
																			45
																			45.5
																			46
																			46.5
																			47
																			47.5
																			48
																			48.5
																			49
																			49.5
																			50
																			50.5
																			51
																			51.5
																			52
																			52.5
																			53
																			53.5
																			54
																			54.5
																			55
																			55.5
																			56
																			56.5
																			57
																			57.5
																			58
																			58.5
																			59
																			59.5
																			60
[truncated: 170 more columns]
