# Supplementary material for: Lymph node homeostasis and adaptation to immune challenge resolved by fibroblast network mechanics
Source: Nat Immunol. 2022 Jul 26;23(8):1169–82. doi: 10.1038/s41590-022-01272-5 (PMC9355877; doi:10.1038/s41590-022-01272-5)
Supplement: Source Data Fig. 5 — Statistical source data for graphs and plots in Fig. 5. [file 41590_2022_1272_MOESM22_ESM.xlsx]

## Sheet: List_Fig_Numeric
	List of Figures for Numerical Data	Description
	Fig. 5b	Flow Ki67
	Fig. 5d	Cell division Control FRC
	Fig. 5e	Cell division Y27 FRC
	Fig. 5f	Cell division PDPN KO FRC
	Fig. 5h	Y27 PDPN expression

## Sheet: Fig. 5b, d, e, f, h
	Fig. 5b	Flow Ki67											Fig. 5d	Cell division Control FRC
N	Day	Draining					non draining						N	WT 2kpa	WT 12kpa	WT 30kpa	WT Glass		Hours	2kPa								Glass
5	0	16.1	11.8	17	16.4	20.2	16.1	11.8	17	16.4	20.2		8	2.5	3.52	2.82609	0.222222		0	0	0	0	0	0	0	0	0	0	0	0	0	0	0	0	0
5	3	21.1	19.5	26.3	23.4	22.5	21.1	19.5	26.3	23.4	22.5		5	1.76923	3.92308	1.4375	1.72727		0.25	0	0	0	0	0	0	0	0	0	0	0	0	0	0	0	0
4	5	46.4	41.4	26.6	30.6		46.4	41.4	26.6	30.6			5	1.5	1.4	7.3	3.33333		0.5	0	0	0	0	0	0	0	0	0	0	0	0	0	0	0	0
													8	1	1.8	3.5	11		0.75	0	0	0	0	0	0	0	0	0	0	0	0	0	0	0	0
														5.42857	1	1	8.55556		1	0	0	0	0	0	0	0	0	0	0	0	0	0.037037	0	0	0
														1.25			13		1.25	0	0	0	0.25	0	0	0	0	0	0	0	0	0.037037	0	0	0
														0.214286			5.07407		1.5	0	0	0	0.25	0	0	0	0	0	0	0	0	0.037037	0	0	0
	Fig. 5h	Y27 PDPN expression												0.333333			6.71429		1.75	0	0	0	0.25	0	0	0	0	0	0	0	0	0.037037	0	0	0
N		control			Y-27632														2	0	0	0	0.25	0	0	0	0	0	0	0	0	0.037037	0	0.037037	0
3	Day 3	0.995584	0.980861	1.02355	0.687523	0.688402	0.689737												2.25	0	0	0	0.25	0	0	0	0	0	0	0	0	0.037037	0	0.037037	0
																			2.5	0	0	0	0.25	0	0	0	0	0	0	0	0	0.037037	0	0.037037	0
		control			Y-27632														2.75	0	0	0	0.25	0	0	0	0	0	0	0	0	0.037037	0	0.037037	0
3	Day 6	0.992529	1.01298	0.994492	0.287763	0.317087	0.300278												3	0	0	0	0.25	0	0	0	0	0	0	0	0	0.037037	0.0666667	0.037037	0
																			3.25	0	0	0	0.25	0	0	0	0	0	0	0	0	0.037037	0.0666667	0.037037	0
																			3.5	0	0	0	0.25	0	0	0	0	0	0	0	0	0.037037	0.0666667	0.037037	0
																			3.75	0	0	0	0.25	0	0	0	0	0	0	0	0	0.037037	0.0666667	0.037037	0
																			4	0	0	0	0.25	0	0	0	0	0	0	0	0	0.037037	0.133333	0.037037	0
																			4.25	0	0	0	0.25	0	0	0	0	0	0	0	0	0.037037	0.133333	0.037037	0
																			4.5	0	0	0	0.25	0	0	0	0	0	0	0	0	0.0740741	0.133333	0.037037	0
																			4.75	0	0	0	0.25	0	0	0	0	0	0	0	0	0.0740741	0.133333	0.037037	0
																			5	0	0	0	0.25	0	0	0	0	0	0	0	0	0.0740741	0.133333	0.037037	0
																			5.25	0	0	0	0.25	0	0	0	0	0	0	0	0	0.0740741	0.133333	0.037037	0
																			5.5	0	0	0	0.25	0	0	0	0	0	0	0	0	0.0740741	0.133333	0.037037	0
																			5.75	0	0	0	0.25	0	0	0	0	0	0	0	0	0.0740741	0.133333	0.037037	0
																			6	0	0	0	0.25	0	0	0	0	0	0	0	0	0.0740741	0.133333	0.037037	0
																			6.25	0	0	0.25	0.25	0	0	0	0	0	0	0	0	0.0740741	0.133333	0.037037	0
																			6.5	0	0	0.25	0.25	0	0	0	0	0	0	0	0	0.0740741	0.133333	0.037037	0
																			6.75	0	0	0.25	0.25	0	0	0	0	0	0	0	0	0.0740741	0.133333	0.037037	0
																			7	0	0	0.25	0.25	0	0	0	0	0	0	0	0	0.0740741	0.133333	0.0740741	0
																			7.25	0	0	0.25	0.25	0	0	0	0	0	0	0	0	0.0740741	0.133333	0.0740741	0.0476191
																			7.5	0	0	0.25	0.25	0	0	0	0	0	0	0	0	0.0740741	0.133333	0.111111	0.0476191
																			7.75	0	0	0.25	0.25	0	0	0	0	0	0	0	0	0.0740741	0.133333	0.111111	0.0476191
																			8	0	0	0.25	0.25	0	0	0	0	0	0	0	0	0.0740741	0.133333	0.111111	0.0476191
																			8.25	0	0	0.25	0.25	0	0	0	0	0	0	0	0.5	0.0740741	0.133333	0.111111	0.0476191
																			8.5	0	0	0.25	0.25	0.142857	0	0	0	0	0	0	0.5	0.0740741	0.133333	0.111111	0.0476191
																			8.75	0	0	0.25	0.25	0.142857	0	0	0	0	0	0	0.5	0.0740741	0.133333	0.111111	0.0476191
																			9	0	0	0.25	0.25	0.142857	0	0	0	0	0	0	0.5	0.0740741	0.133333	0.111111	0.0476191
																			9.25	0	0	0.25	0.25	0.142857	0	0	0	0	0	0	0.5	0.0740741	0.133333	0.111111	0.0476191
																			9.5	0	0	0.25	0.25	0.142857	0	0	0	0	0	0	0.5	0.0740741	0.133333	0.148148	0.0476191
																			9.75	0	0	0.25	0.25	0.142857	0	0	0	0	0	0	0.5	0.0740741	0.133333	0.148148	0.0476191
																			10	0	0	0.25	0.25	0.142857	0	0	0	0	0	0.333333	0.5	0.0740741	0.133333	0.185185	0.0476191
																			10.25	0	0	0.25	0.25	0.142857	0	0	0	0	0	0.333333	1	0.0740741	0.133333	0.185185	0.0476191
																			10.5	0	0	0.375	0.25	0.142857	0	0	0	0	0	0.333333	1.5	0.0740741	0.133333	0.185185	0.0476191
																			10.75	0	0	0.375	0.25	0.142857	0	0	0	0	0	0.333333	1.5	0.0740741	0.133333	0.185185	0.0476191
																			11	0	0	0.375	0.25	0.142857	0	0	0	0	0	0.333333	1.5	0.0740741	0.133333	0.185185	0.0476191
																			11.25	0	0	0.375	0.25	0.142857	0	0	0	0	0	0.333333	1.5	0.0740741	0.133333	0.185185	0.0476191
																			11.5	0.0833333	0	0.375	0.25	0.142857	0	0	0	0	0	0.333333	1.5	0.0740741	0.133333	0.185185	0.0476191
																			11.75	0.0833333	0	0.375	0.25	0.142857	0	0	0	0	0	0.333333	1.5	0.111111	0.133333	0.185185	0.0476191
																			12	0.0833333	0	0.375	0.25	0.142857	0	0	0	0	0	0.333333	1.5	0.111111	0.2	0.185185	0.0476191
																			12.25	0.0833333	0	0.375	0.25	0.142857	0	0	0	0	0	0.333333	1.5	0.111111	0.2	0.185185	0.0476191
																			12.5	0.0833333	0	0.375	0.25	0.142857	0	0	0	0	0	0.333333	1.5	0.111111	0.2	0.185185	0.0476191
																			12.75	0.0833333	0	0.375	0.25	0.142857	0	0	0	0	0	0.333333	1.5	0.111111	0.2	0.185185	0.0476191
																			13	0.0833333	0	0.375	0.25	0.142857	0.25	0	0	0	0	0.333333	1.5	0.111111	0.2	0.185185	0.0476191
																			13.25	0.0833333	0	0.5	0.25	0.142857	0.25	0	0	0	0	0.333333	1.5	0.111111	0.2	0.185185	0.0476191
																			13.5	0.0833333	0	0.5	0.25	0.142857	0.25	0	0	0	0	0.333333	1.5	0.148148	0.2	0.185185	0.0476191
																			13.75	0.0833333	0	0.5	0.25	0.142857	0.25	0	0	0	0	0.333333	1.5	0.148148	0.2	0.185185	0.0476191
																			14	0.0833333	0	0.5	0.25	0.142857	0.25	0	0	0	0	0.333333	1.5	0.185185	0.2	0.185185	0.0476191
																			14.25	0.0833333	0	0.625	0.25	0.142857	0.25	0	0	0	0.0909091	0.333333	1.5	0.185185	0.2	0.185185	0.0476191
																			14.5	0.0833333	0	0.625	0.25	0.142857	0.25	0	0	0	0.0909091	0.333333	1.5	0.185185	0.2	0.185185	0.0476191
																			14.75	0.0833333	0	0.625	0.25	0.142857	0.25	0	0	0	0.0909091	0.333333	1.5	0.185185	0.266667	0.185185	0.0476191
																			15	0.0833333	0	0.625	0.25	0.142857	0.25	0	0	0	0.0909091	0.333333	1.5	0.185185	0.266667	0.185185	0.0476191
																			15.25	0.0833333	0	0.625	0.25	0.142857	0.25	0	0	0	0.0909091	0.333333	1.5	0.185185	0.266667	0.185185	0.0476191
																			15.5	0.0833333	0	0.625	0.25	0.142857	0.25	0	0	0	0.0909091	0.333333	1.5	0.222222	0.266667	0.185185	0.0476191
																			15.75	0.0833333	0	0.75	0.25	0.142857	0.25	0	0	0	0.0909091	0.333333	1.5	0.222222	0.266667	0.185185	0.0476191
																			16	0.0833333	0	0.75	0.25	0.285714	0.25	0	0	0	0.0909091	0.333333	1.5	0.259259	0.266667	0.185185	0.0476191
																			16.25	0.0833333	0	0.75	0.25	0.285714	0.25	0	0	0	0.0909091	0.333333	1.5	0.259259	0.266667	0.185185	0.0476191
																			16.5	0.0833333	0	0.75	0.25	0.428571	0.25	0	0	0	0.0909091	0.333333	1.5	0.259259	0.266667	0.185185	0.0476191
																			16.75	0.0833333	0	0.75	0.25	0.428571	0.25	0	0	0	0.0909091	0.333333	1.5	0.259259	0.266667	0.185185	0.0476191
																			17	0.0833333	0	0.75	0.25	0.428571	0.25	0	0	0	0.0909091	0.333333	1.5	0.259259	0.266667	0.185185	0.0476191
																			17.25	0.0833333	0	0.75	0.25	0.428571	0.25	0	0	0	0.0909091	0.333333	1.5	0.296296	0.266667	0.185185	0.0476191
																			17.5	0.0833333	0	0.75	0.25	0.428571	0.25	0	0	0	0.0909091	0.333333	1.5	0.296296	0.266667	0.185185	0.0476191
																			17.75	0.0833333	0	0.75	0.25	0.428571	0.25	0	0	0	0.0909091	0.333333	1.5	0.333333	0.333333	0.185185	0.0476191
																			18	0.0833333	0	0.75	0.25	0.428571	0.25	0	0	0	0.0909091	0.333333	1.5	0.333333	0.4	0.185185	0.0476191
																			18.25	0.0833333	0	0.75	0.25	0.428571	0.25	0	0	0	0.0909091	0.333333	1.5	0.333333	0.4	0.185185	0.0476191
																			18.5	0.0833333	0	0.75	0.25	0.428571	0.5	0	0	0	0.0909091	0.333333	1.5	0.37037	0.4	0.185185	0.0476191
																			18.75	0.0833333	0	0.75	0.25	0.428571	0.5	0	0	0	0.0909091	0.333333	1.5	0.444444	0.4	0.185185	0.0476191
																			19	0.0833333	0	0.75	0.25	0.428571	0.5	0	0	0	0.0909091	0.333333	1.5	0.444444	0.4	0.185185	0.0476191
																			19.25	0.0833333	0	0.75	0.25	0.428571	0.5	0	0	0	0.0909091	0.666667	1.5	0.481481	0.4	0.185185	0.0476191
																			19.5	0.0833333	0	0.75	0.25	0.428571	0.5	0	0	0	0.0909091	0.666667	1.5	0.481481	0.4	0.185185	0.0476191
																			19.75	0.0833333	0	0.75	0.25	0.428571	0.5	0	0	0	0.0909091	0.666667	1.5	0.481481	0.4	0.222222	0.0952381
																			20	0.0833333	0	0.75	0.25	0.428571	0.5	0	0	0	0.0909091	0.666667	1.5	0.481481	0.4	0.222222	0.142857
																			20.25	0.0833333	0	0.75	0.25	0.428571	0.5	0	0	0	0.0909091	0.666667	1.5	0.518519	0.4	0.259259	0.142857
																			20.5	0.0833333	0	0.75	0.25	0.428571	0.5	0	0	0	0.0909091	0.666667	1.5	0.592593	0.4	0.259259	0.142857
																			20.75	0.0833333	0	0.75	0.25	0.428571	0.5	0	0	0	0.0909091	0.666667	1.5	0.592593	0.533333	0.259259	0.142857
																			21	0.0833333	0	0.75	0.25	0.428571	0.5	0	0	0	0.0909091	0.666667	1.5	0.592593	0.533333	0.259259	0.190476
																			21.25	0.0833333	0	0.75	0.25	0.428571	0.5	0	0	0	0.0909091	0.666667	1.5	0.592593	0.533333	0.259259	0.190476
																			21.5	0.0833333	0	0.75	0.25	0.428571	0.5	0	0	0	0.0909091	0.666667	1.5	0.62963	0.533333	0.259259	0.190476
																			21.75	0.0833333	0	0.75	0.25	0.428571	0.5	0.0714286	0	0	0.0909091	0.666667	1.5	0.62963	0.533333	0.259259	0.190476
																			22	0.0833333	0	0.75	0.25	0.428571	0.5	0.0714286	0	0	0.0909091	0.666667	1.5	0.62963	0.666667	0.259259	0.190476
																			22.25	0.0833333	0	0.75	0.25	0.428571	0.5	0.0714286	0	0	0.0909091	0.666667	1.5	0.666667	0.666667	0.259259	0.190476
																			22.5	0.0833333	0	0.75	0.25	0.428571	0.5	0.0714286	0	0	0.0909091	0.666667	1.5	0.666667	0.8	0.259259	0.190476
																			22.75	0.0833333	0	0.75	0.25	0.428571	0.5	0.0714286	0	0	0.0909091	0.666667	1.5	0.666667	0.8	0.259259	0.190476
																			23	0.0833333	0	0.875	0.25	0.428571	0.5	0.0714286	0	0	0.0909091	0.666667	1.5	0.666667	0.8	0.259259	0.190476
																			23.25	0.0833333	0	0.875	0.25	0.571429	0.5	0.0714286	0	0	0.0909091	0.666667	1.5	0.666667	0.8	0.259259	0.190476
																			23.5	0.0833333	0	0.875	0.25	0.571429	0.75	0.0714286	0	0	0.0909091	0.666667	1.5	0.666667	0.8	0.259259	0.190476
																			23.75	0.0833333	0	0.875	0.25	0.571429	0.75	0.0714286	0	0	0.0909091	0.666667	1.5	0.666667	0.866667	0.296296	0.190476
																			24	0.0833333	0	0.875	0.25	0.571429	0.75	0.0714286	0	0	0.0909091	0.666667	1.5	0.703704	0.933333	0.333333	0.190476
																			24.25	0.0833333	0	0.875	0.25	0.571429	0.75	0.0714286	0	0	0.0909091	0.666667	1.5	0.703704	1	0.333333	0.238095
																			24.5	0.0833333	0	0.875	0.25	0.571429	0.75	0.0714286	0	0	0.0909091	0.666667	1.5	0.703704	1	0.333333	0.238095
																			24.75	0.0833333	0	0.875	0.25	0.571429	0.75	0.0714286	0	0	0.0909091	0.666667	1.5	0.740741	1	0.37037	0.238095
																			25	0.0833333	0	0.875	0.25	0.571429	0.75	0.0714286	0	0	0.0909091	0.666667	1.5	0.777778	1.06667	0.37037	0.238095
																			25.25	0.0833333	0	0.875	0.25	0.571429	0.75	0.0714286	0	0	0.0909091	0.666667	1.5	0.814815	1.06667	0.407407	0.238095
																			25.5	0.0833333	0	0.875	0.25	0.571429	0.75	0.0714286	0	0	0.0909091	0.666667	1.5	0.814815	1.26667	0.444444	0.238095
																			25.75	0.0833333	0	0.875	0.25	0.714286	0.75	0.0714286	0	0	0.0909091	0.666667	2	0.814815	1.4	0.444444	0.238095
																			26	0.0833333	0	0.875	0.25	0.714286	0.75	0.0714286	0	0	0.0909091	0.666667	2	0.814815	1.4	0.444444	0.238095
																			26.25	0.0833333	0	0.875	0.25	0.714286	0.75	0.0714286	0	0	0.181818	0.666667	2	0.851852	1.4	0.444444	0.285714
																			26.5	0.0833333	0	0.875	0.25	0.714286	0.75	0.0714286	0	0	0.181818	0.666667	2.5	0.888889	1.4	0.481481	0.333333
																			26.75	0.0833333	0	0.875	0.5	0.714286	0.75	0.0714286	0	0	0.181818	0.666667	2.5	0.925926	1.46667	0.481481	0.333333
																			27	0.0833333	0	0.875	0.5	0.714286	0.75	0.0714286	0	0	0.181818	0.666667	2.5	0.925926	1.6	0.481481	0.333333
																			27.25	0.0833333	0	0.875	0.5	0.714286	0.75	0.0714286	0	0	0.181818	0.666667	2.5	0.925926	1.66667	0.481481	0.333333
																			27.5	0.0833333	0	0.875	0.5	0.857143	0.75	0.0714286	0	0	0.181818	1	2.5	0.925926	1.73333	0.481481	0.333333
																			27.75	0.0833333	0	1	0.5	0.857143	0.75	0.0714286	0	0	0.181818	1.33333	2.5	0.925926	1.8	0.518519	0.333333
																			28	0.0833333	0	1.125	0.5	0.857143	0.75	0.0714286	0	0	0.181818	1.33333	2.5	0.962963	1.8	0.518519	0.380952
																			28.25	0.0833333	0	1.25	0.5	0.857143	0.75	0.0714286	0	0	0.181818	1.33333	2.5	0.962963	1.8	0.518519	0.428571
																			28.5	0.0833333	0	1.25	0.5	1	0.75	0.0714286	0	0	0.181818	1.33333	2.5	0.962963	1.8	0.555556	0.428571
																			28.75	0.166667	0	1.25	0.5	1	0.75	0.142857	0	0	0.181818	1.33333	2.5	1.03704	1.8	0.555556	0.428571
																			29	0.166667	0	1.25	0.5	1	0.75	0.142857	0	0	0.181818	1.33333	2.5	1.07407	1.8	0.592593	0.428571
																			29.25	0.166667	0	1.25	0.5	1	0.75	0.142857	0	0	0.181818	1.33333	2.5	1.07407	1.8	0.592593	0.52381
																			29.5	0.166667	0	1.25	0.5	1	0.75	0.142857	0	0	0.181818	1.33333	3	1.14815	1.8	0.62963	0.52381
																			29.75	0.166667	0	1.25	0.5	1	0.75	0.142857	0	0	0.181818	1.33333	3	1.18519	1.93333	0.666667	0.52381
																			30	0.166667	0	1.25	0.5	1	0.75	0.142857	0	0	0.181818	1.33333	3.5	1.18519	1.93333	0.666667	0.52381
																			30.25	0.166667	0	1.25	0.5	1	0.75	0.142857	0	0	0.181818	1.33333	3.5	1.18519	1.93333	0.666667	0.571429
																			30.5	0.166667	0	1.25	0.5	1	0.75	0.142857	0	0	0.181818	1.33333	3.5	1.25926	1.93333	0.666667	0.571429
																			30.75	0.166667	0	1.25	0.5	1	0.75	0.142857	0	0	0.181818	1.33333	3.5	1.2963	2	0.666667	0.571429
																			31	0.166667	0	1.25	0.5	1	0.75	0.142857	0	0	0.272727	1.33333	3.5	1.33333	2	0.666667	0.571429
																			31.25	0.166667	0	1.25	0.5	1.14286	0.75	0.142857	0	0	0.272727	1.33333	3.5	1.33333	2	0.703704	0.619048
																			31.5	0.166667	0	1.25	0.5	1.14286	0.75	0.142857	0	0	0.272727	1.33333	3.5	1.33333	2.13333	0.740741	0.666667
																			31.75	0.166667	0	1.25	0.5	1.14286	0.75	0.142857	0	0	0.363636	1.33333	4	1.40741	2.2	0.740741	0.666667
																			32	0.166667	0	1.375	0.5	1.28571	0.75	0.142857	0	0	0.363636	1.33333	4	1.40741	2.2	0.740741	0.666667
																			32.25	0.166667	0	1.375	0.5	1.28571	0.75	0.142857	0	0	0.363636	1.33333	4	1.44444	2.2	0.777778	0.666667
																			32.5	0.166667	0	1.375	0.5	1.28571	0.75	0.142857	0	0	0.363636	1.33333	4	1.55556	2.2	0.777778	0.761905
																			32.75	0.166667	0	1.375	0.5	1.28571	0.75	0.142857	0	0	0.363636	1.33333	4.5	1.55556	2.2	0.814815	0.761905
																			33	0.166667	0.0769231	1.375	0.5	1.28571	0.75	0.142857	0	0	0.363636	1.33333	4.5	1.55556	2.4	0.814815	0.761905
																			33.25	0.166667	0.0769231	1.375	0.5	1.28571	0.75	0.142857	0	0	0.363636	1.33333	4.5	1.55556	2.4	0.814815	0.761905
																			33.5	0.333333	0.0769231	1.375	0.5	1.28571	0.75	0.142857	0	0.111111	0.363636	1.33333	4.5	1.59259	2.4	0.851852	0.809524
																			33.75	0.333333	0.0769231	1.375	0.5	1.28571	0.75	0.142857	0	0.111111	0.363636	1.33333	4.5	1.66667	2.6	0.851852	0.809524
																			34	0.333333	0.0769231	1.375	0.5	1.28571	0.75	0.142857	0	0.111111	0.454545	1.33333	4.5	1.66667	2.73333	0.851852	0.809524
																			34.25	0.333333	0.153846	1.375	0.5	1.42857	0.75	0.142857	0	0.111111	0.454545	1.33333	4.5	1.7037	2.8	0.851852	0.809524
																			34.5	0.333333	0.153846	1.375	0.5	1.42857	0.75	0.142857	0	0.111111	0.454545	1.33333	4.5	1.7037	2.86667	0.851852	0.809524
																			34.75	0.333333	0.153846	1.375	0.5	1.42857	0.75	0.142857	0	0.111111	0.454545	1.33333	4.5	1.81481	2.86667	0.851852	0.809524
																			35	0.333333	0.153846	1.375	0.5	1.42857	1	0.142857	0	0.111111	0.454545	1.33333	4.5	1.81481	3	0.851852	0.809524
																			35.25	0.416667	0.153846	1.375	0.5	1.42857	1	0.142857	0	0.111111	0.454545	1.33333	4.5	1.92593	3	0.851852	0.809524
																			35.5	0.416667	0.153846	1.375	0.5	1.42857	1	0.142857	0	0.111111	0.454545	1.33333	4.5	1.96296	3.06667	0.888889	0.809524
																			35.75	0.416667	0.153846	1.375	0.5	1.42857	1	0.142857	0	0.111111	0.454545	1.33333	4.5	2.03704	3.06667	0.925926	0.809524
																			36	0.416667	0.230769	1.375	0.5	1.42857	1	0.142857	0	0.111111	0.454545	1.33333	4.5	2.03704	3.2	0.925926	0.809524
																			36.25	0.416667	0.230769	1.375	0.75	1.42857	1	0.142857	0	0.111111	0.545455	1.33333	4.5	2.07407	3.2	0.925926	0.857143
																			36.5	0.416667	0.307692	1.375	0.75	1.42857	1	0.142857	0	0.111111	0.545455	1.33333	4.5	2.11111	3.26667	0.925926	0.904762
																			36.75	0.416667	0.307692	1.375	0.75	1.42857	1	0.142857	0	0.111111	0.545455	1.33333	4.5	2.14815	3.26667	0.925926	0.904762
																			37	0.416667	0.307692	1.375	0.75	1.42857	1	0.142857	0	0.111111	0.545455	1.33333	4.5	2.14815	3.33333	0.962963	0.904762
																			37.25	0.416667	0.384615	1.375	0.75	1.42857	1	0.142857	0	0.111111	0.545455	1.33333	4.5	2.14815	3.46667	0.962963	0.904762
																			37.5	0.416667	0.384615	1.375	0.75	1.42857	1	0.142857	0	0.111111	0.636364	1.33333	4.5	2.14815	3.46667	1	0.952381
																			37.75	0.416667	0.384615	1.375	0.75	1.42857	1	0.142857	0	0.111111	0.636364	1.33333	4.5	2.18519	3.46667	1.03704	0.952381
																			38	0.416667	0.384615	1.375	0.75	1.42857	1	0.142857	0	0.111111	0.636364	1.33333	4.5	2.37037	3.6	1.07407	0.952381
																			38.25	0.416667	0.384615	1.375	0.75	1.42857	1	0.142857	0	0.111111	0.636364	1.33333	4.5	2.44444	3.6	1.07407	1.04762
																			38.5	0.5	0.384615	1.375	0.75	1.42857	1	0.142857	0	0.111111	0.636364	1.33333	4.5	2.44444	3.6	1.11111	1.04762
																			38.75	0.5	0.384615	1.375	0.75	1.42857	1	0.142857	0	0.111111	0.636364	1.33333	5	2.44444	3.6	1.22222	1.04762
																			39	0.5	0.384615	1.375	0.75	1.42857	1	0.142857	0	0.111111	0.636364	1.33333	5	2.55556	3.6	1.22222	1.04762
																			39.25	0.5	0.384615	1.375	0.75	1.42857	1	0.142857	0	0.111111	0.636364	1.33333	5	2.55556	3.6	1.22222	1.09524
																			39.5	0.5	0.384615	1.375	0.75	1.42857	1	0.142857	0	0.111111	0.636364	1.33333	5	2.66667	3.66667	1.25926	1.14286
																			39.75	0.5	0.384615	1.375	0.75	1.42857	1	0.142857	0	0.111111	0.727273	1.33333	5	2.74074	3.8	1.25926	1.14286
																			40	0.5	0.384615	1.375	0.75	1.42857	1	0.142857	0	0.111111	0.727273	1.33333	5.5	2.77778	3.8	1.25926	1.19048
																			40.25	0.5	0.461538	1.375	0.75	1.42857	1	0.142857	0	0.111111	0.727273	1.33333	5.5	2.88889	3.86667	1.2963	1.19048
																			40.5	0.5	0.461538	1.375	0.75	1.42857	1	0.214286	0	0.111111	0.727273	1.33333	5.5	2.92593	3.86667	1.2963	1.19048
																			40.75	0.5	0.461538	1.375	0.75	1.42857	1	0.214286	0	0.111111	0.727273	1.33333	5.5	2.92593	3.93333	1.2963	1.2381
																			41	0.5	0.461538	1.375	0.75	1.42857	1	0.214286	0	0.111111	0.727273	1.33333	5.5	2.92593	4	1.37037	1.2381
																			41.25	0.5	0.461538	1.375	0.75	1.42857	1	0.214286	0	0.111111	0.727273	1.33333	5.5	3	4.06667	1.40741	1.2381
																			41.5	0.5	0.461538	1.375	0.75	1.42857	1	0.214286	0	0.111111	0.727273	1.33333	6.5	3.03704	4.2	1.40741	1.2381
																			41.75	0.5	0.461538	1.5	0.75	1.42857	1	0.214286	0	0.111111	0.818182	1.66667	6.5	3.07407	4.26667	1.44444	1.2381
																			42	0.583333	0.538462	1.5	0.75	1.42857	1	0.214286	0	0.111111	0.818182	1.66667	6.5	3.07407	4.46667	1.48148	1.28571
																			42.25	0.583333	0.615385	1.5	0.75	1.57143	1	0.214286	0	0.222222	0.818182	1.66667	6.5	3.11111	4.73333	1.51852	1.28571
																			42.5	0.583333	0.615385	1.5	0.75	1.57143	1	0.214286	0	0.222222	0.818182	1.66667	6.5	3.18519	4.73333	1.55556	1.28571
																			42.75	0.583333	0.615385	1.5	0.75	1.57143	1	0.214286	0	0.222222	0.818182	1.66667	6.5	3.18519	4.8	1.59259	1.33333
																			43	0.583333	0.692308	1.5	0.75	1.71429	1	0.214286	0	0.222222	0.818182	1.66667	6.5	3.25926	4.93333	1.59259	1.38095
																			43.25	0.583333	0.692308	1.5	0.75	1.71429	1	0.214286	0	0.222222	0.818182	1.66667	6.5	3.25926	5.13333	1.59259	1.38095
																			43.5	0.666667	0.692308	1.5	0.75	1.71429	1	0.214286	0	0.222222	0.818182	1.66667	6.5	3.2963	5.13333	1.62963	1.42857
																			43.75	0.666667	0.692308	1.5	0.75	1.71429	1	0.214286	0	0.222222	0.818182	1.66667	6.5	3.2963	5.13333	1.7037	1.52381
																			44	0.666667	0.692308	1.5	0.75	1.85714	1	0.214286	0	0.222222	0.818182	2	6.5	3.37037	5.26667	1.7037	1.61905
																			44.25	0.75	0.692308	1.5	0.75	1.85714	1	0.214286	0	0.222222	0.818182	2	6.5	3.44444	5.26667	1.7037	1.61905
																			44.5	0.75	0.692308	1.5	0.75	1.85714	1	0.214286	0	0.222222	0.818182	2	6.5	3.51852	5.26667	1.7037	1.66667
																			44.75	0.75	0.692308	1.5	0.75	1.85714	1	0.214286	0	0.222222	0.818182	2	6.5	3.51852	5.46667	1.7037	1.66667
																			45	0.75	0.692308	1.5	0.75	1.85714	1	0.214286	0	0.222222	0.909091	2	6.5	3.55556	5.73333	1.74074	1.66667
																			45.25	0.75	0.692308	1.5	0.75	2	1	0.214286	0	0.222222	0.909091	2	6.5	3.62963	5.93333	1.74074	1.7619
																			45.5	0.75	0.692308	1.5	1	2	1	0.214286	0	0.222222	0.909091	2	6.5	3.62963	5.93333	1.77778	1.7619
																			45.75	0.75	0.692308	1.5	1	2	1	0.214286	0	0.222222	0.909091	2	6.5	3.7037	5.93333	1.85185	1.90476
																			46	0.75	0.692308	1.5	1	2	1	0.214286	0	0.222222	0.909091	2	6.5	3.77778	5.93333	1.85185	2
																			46.25	0.75	0.692308	1.5	1	2	1	0.214286	0	0.222222	0.909091	2	6.5	3.81481	6.2	1.85185	2
																			46.5	0.75	0.692308	1.5	1	2.14286	1	0.214286	0	0.222222	0.909091	2	6.5	3.81481	6.33333	1.88889	2
																			46.75	0.75	0.692308	1.5	1	2.28571	1	0.214286	0	0.222222	0.909091	2	6.5	3.88889	6.33333	1.92593	2.04762
																			47	0.75	0.692308	1.5	1	2.28571	1	0.214286	0	0.222222	0.909091	2	6.5	3.96296	6.33333	2	2.04762
																			47.25	0.833333	0.692308	1.5	1	2.28571	1	0.214286	0	0.222222	0.909091	2	6.5	3.96296	6.33333	2	2.09524
																			47.5	0.833333	0.692308	1.5	1	2.28571	1	0.214286	0	0.222222	0.909091	2	6.5	3.96296	6.33333	2	2.09524
																			47.75	0.833333	0.692308	1.5	1	2.28571	1	0.214286	0	0.222222	1	2	6.5	4.03704	6.33333	2	2.14286
																			48	0.833333	0.692308	1.5	1	2.28571	1	0.214286	0	0.222222	1	2	6.5	4.03704	6.53333	2.07407	2.19048
																			48.25	1	0.692308	1.5	1	2.28571	1	0.214286	0	0.222222	1.09091	2.33333	6.5	4.07407	6.6	2.11111	2.2381
																			48.5	1	0.769231	1.5	1	2.28571	1	0.214286	0	0.222222	1.09091	2.33333	6.5	4.11111	6.73333	2.18519	2.28571
																			48.75	1	0.769231	1.5	1	2.28571	1	0.214286	0	0.222222	1.09091	2.33333	6.5	4.22222	6.8	2.22222	2.33333
																			49	1.16667	0.769231	1.5	1	2.28571	1	0.214286	0	0.222222	1.09091	2.33333	6.5	4.2963	6.8	2.22222	2.42857
																			49.25	1.16667	0.769231	1.5	1	2.28571	1	0.214286	0	0.222222	1.09091	2.33333	6.5	4.2963	6.8	2.25926	2.47619
																			49.5	1.16667	0.769231	1.5	1	2.57143	1	0.214286	0	0.222222	1.09091	2.33333	6.5	4.44444	6.8	2.2963	2.47619
																			49.75	1.16667	0.769231	1.5	1	2.71429	1	0.214286	0	0.222222	1.09091	2.33333	6.5	4.44444	6.86667	2.33333	2.47619
																			50	1.16667	0.769231	1.5	1	2.85714	1	0.214286	0	0.222222	1.18182	2.33333	6.5	4.44444	6.93333	2.37037	2.57143
																			50.25	1.16667	0.846154	1.5	1	2.85714	1	0.214286	0	0.222222	1.18182	2.33333	7	4.55556	7.06667	2.37037	2.57143
																			50.5	1.16667	0.923077	1.5	1	3.14286	1	0.214286	0	0.222222	1.18182	2.33333	7	4.59259	7.2	2.40741	2.61905
																			50.75	1.16667	0.923077	1.5	1	3.14286	1	0.214286	0	0.222222	1.18182	2.33333	7	4.62963	7.26667	2.40741	2.66667
																			51	1.25	0.923077	1.5	1	3.14286	1	0.214286	0	0.222222	1.18182	2.33333	7	4.66667	7.33333	2.40741	2.71429
																			51.25	1.25	0.923077	1.5	1	3.14286	1	0.214286	0	0.222222	1.18182	2.33333	7	4.74074	7.4	2.40741	2.71429
																			51.5	1.25	0.923077	1.5	1	3.14286	1	0.214286	0	0.222222	1.18182	2.33333	7	4.81481	7.6	2.40741	2.7619
																			51.75	1.25	0.923077	1.5	1	3.14286	1	0.214286	0	0.222222	1.18182	2.33333	7	4.81481	7.73333	2.51852	2.7619
																			52	1.25	0.923077	1.5	1	3.14286	1	0.214286	0	0.222222	1.18182	2.33333	7	4.88889	7.73333	2.51852	2.7619
																			52.25	1.25	0.923077	1.5	1	3.28571	1	0.214286	0	0.222222	1.18182	2.33333	7.5	4.88889	7.73333	2.51852	2.80952
																			52.5	1.25	0.923077	1.5	1	3.28571	1	0.214286	0	0.222222	1.18182	2.33333	7.5	4.92593	7.93333	2.55556	2.85714
																			52.75	1.25	0.923077	1.5	1	3.28571	1	0.214286	0	0.222222	1.18182	2.33333	8	5	8	2.55556	3
																			53	1.25	0.923077	1.5	1	3.28571	1	0.214286	0	0.222222	1.18182	2.33333	8	5.11111	8.06667	2.66667	3
																			53.25	1.25	0.923077	1.5	1	3.28571	1	0.214286	0	0.222222	1.27273	2.33333	8.5	5.18519	8.06667	2.74074	3.04762
																			53.5	1.25	0.923077	1.5	1	3.28571	1	0.214286	0	0.222222	1.27273	2.33333	8.5	5.25926	8.06667	2.77778	3.09524
																			53.75	1.33333	1	1.5	1	3.28571	1	0.214286	0	0.222222	1.27273	2.33333	8.5	5.2963	8.06667	2.77778	3.14286
																			54	1.33333	1	1.5	1	3.28571	1	0.214286	0	0.222222	1.36364	2.33333	8.5	5.37037	8.13333	2.81481	3.19048
																			54.25	1.33333	1	1.5	1	3.42857	1	0.214286	0	0.222222	1.36364	2.33333	8.5	5.51852	8.13333	2.88889	3.28571
																			54.5	1.33333	1	1.5	1	3.42857	1	0.214286	0	0.222222	1.36364	2.33333	8.5	5.62963	8.13333	2.88889	3.28571
																			54.75	1.33333	1	1.5	1	3.42857	1	0.214286	0	0.222222	1.36364	2.33333	8.5	5.7037	8.13333	2.92593	3.28571
																			55	1.33333	1.07692	1.5	1	3.57143	1	0.214286	0	0.222222	1.45455	2.33333	8.5	5.77778	8.26667	2.96296	3.33333
																			55.25	1.33333	1.15385	1.5	1	3.57143	1	0.214286	0	0.222222	1.45455	2.33333	9	5.81481	8.4	2.96296	3.33333
																			55.5	1.33333	1.15385	1.5	1	3.71429	1	0.214286	0	0.222222	1.45455	2.33333	9	5.88889	8.46667	2.96296	3.33333
																			55.75	1.41667	1.15385	1.5	1	3.71429	1	0.214286	0	0.222222	1.45455	3	9	5.92593	8.46667	3.03704	3.42857
																			56	1.41667	1.15385	1.5	1	3.71429	1	0.214286	0	0.222222	1.54545	3	9	6	8.6	3.11111	3.47619
																			56.25	1.5	1.15385	1.5	1	3.71429	1	0.214286	0	0.222222	1.54545	3	9	6.03704	8.6	3.14815	3.57143
																			56.5	1.5	1.15385	1.5	1	3.71429	1	0.214286	0	0.222222	1.54545	3	9.5	6.14815	8.66667	3.22222	3.66667
																			56.75	1.5	1.15385	1.5	1	3.71429	1	0.214286	0	0.222222	1.54545	3	9.5	6.18519	8.66667	3.2963	3.71429
																			57	1.5	1.15385	1.5	1	3.71429	1	0.214286	0	0.222222	1.54545	3	9.5	6.2963	8.8	3.33333	3.7619
																			57.25	1.5	1.15385	1.5	1	3.71429	1	0.214286	0.333333	0.222222	1.54545	3	9.5	6.33333	8.8	3.33333	3.7619
																			57.5	1.5	1.15385	1.5	1	3.71429	1	0.214286	0.333333	0.222222	1.54545	3	10	6.40741	9	3.33333	3.7619
																			57.75	1.5	1.15385	1.5	1	3.85714	1	0.214286	0.333333	0.222222	1.54545	3	10	6.44444	9.06667	3.33333	3.80952
																			58	1.5	1.23077	1.5	1	4	1	0.214286	0.333333	0.222222	1.54545	3	10	6.44444	9.13333	3.37037	3.90476
																			58.25	1.5	1.30769	1.5	1	4.14286	1	0.214286	0.333333	0.222222	1.54545	3	10.5	6.44444	9.26667	3.40741	3.90476
																			58.5	1.5	1.46154	1.5	1	4.28571	1	0.214286	0.333333	0.222222	1.54545	3	10.5	6.48148	9.26667	3.40741	4
																			58.75	1.5	1.46154	1.5	1	4.42857	1	0.214286	0.333333	0.222222	1.54545	3	10.5	6.51852	9.26667	3.48148	4.09524
																			59	1.5	1.46154	1.5	1	4.42857	1	0.214286	0.333333	0.222222	1.54545	3	10.5	6.51852	9.4	3.48148	4.14286
																			59.25	1.5	1.46154	1.5	1	4.42857	1	0.214286	0.333333	0.222222	1.54545	3	10.5	6.62963	9.4	3.51852	4.2381
																			59.5	1.5	1.46154	1.5	1	4.42857	1	0.214286	0.333333	0.222222	1.54545	3	10.5	6.62963	9.4	3.55556	4.2381
																			59.75	1.5	1.46154	1.5	1	4.42857	1	0.214286	0.333333	0.222222	1.54545	3	10.5	6.62963	9.53333	3.55556	4.28571
																			60	1.5	1.46154	1.5	1	4.42857	1	0.214286	0.333333	0.222222	1.54545	3	10.5	6.66667	9.66667	3.55556	4.38095
																			60.25	1.5	1.46154	1.5	1	4.42857	1	0.214286	0.333333	0.222222	1.54545	3	10.5	6.66667	9.8	3.55556	4.38095
																			60.5	1.58333	1.46154	1.5	1	4.42857	1	0.214286	0.333333	0.222222	1.54545	3	10.5	6.66667	9.8	3.59259	4.42857
																			60.75	1.58333	1.46154	1.5	1	4.42857	1	0.214286	0.333333	0.222222	1.54545	3	10.5	6.74074	9.93333	3.66667	4.47619
																			61	1.58333	1.46154	1.5	1	4.42857	1	0.214286	0.333333	0.222222	1.54545	3	10.5	6.77778	10	3.74074	4.47619
																			61.25	1.58333	1.46154	1.5	1	4.42857	1	0.214286	0.333333	0.222222	1.54545	3	10.5	6.77778	10	3.81481	4.52381
																			61.5	1.58333	1.46154	1.5	1	4.42857	1	0.214286	0.333333	0.222222	1.54545	3	10.5	6.92593	10.2	3.85185	4.61905
																			61.75	1.58333	1.46154	1.5	1	4.42857	1	0.214286	0.333333	0.222222	1.54545	3	10.5	6.96296	10.2	3.85185	4.66667
																			62	1.66667	1.46154	1.5	1	4.42857	1	0.214286	0.333333	0.222222	1.54545	3	10.5	7.03704	10.4	3.88889	4.7619
																			62.25	1.66667	1.46154	1.5	1	4.42857	1	0.214286	0.333333	0.222222	1.54545	3	10.5	7.03704	10.4	3.88889	4.7619
																			62.5	1.66667	1.46154	1.5	1	4.42857	1	0.214286	0.333333	0.222222	1.54545	3	10.5	7.03704	10.5333	3.88889	4.85714
																			62.75	1.66667	1.46154	1.5	1	4.57143	1	0.214286	0.333333	0.222222	1.54545	3	10.5	7.11111	10.7333	3.92593	4.90476
																			63	1.83333	1.46154	1.5	1	4.57143	1	0.214286	0.333333	0.222222	1.54545	3	10.5	7.11111	10.8	3.92593	4.90476
																			63.25	1.83333	1.46154	1.5	1	4.57143	1	0.214286	0.333333	0.222222	1.54545	3.33333	10.5	7.11111	11	3.92593	4.90476
																			63.5	1.83333	1.46154	1.5	1	4.57143	1	0.214286	0.333333	0.222222	1.54545	3.33333	10.5	7.11111	11.2667	3.96296	4.90476
																			63.75	2	1.53846	1.5	1	4.57143	1	0.214286	0.333333	0.222222	1.54545	3.33333	10.5	7.11111	11.4667	4.03704	5.04762
																			64	2	1.53846	1.5	1	4.71429	1	0.214286	0.333333	0.222222	1.54545	3.33333	11	7.22222	11.4667	4.03704	5.09524
																			64.25	2	1.53846	1.5	1	4.71429	1	0.214286	0.333333	0.222222	1.54545	3.33333	11	7.25926	11.4667	4.07407	5.09524
																			64.5	2	1.53846	1.5	1	4.71429	1	0.214286	0.333333	0.222222	1.54545	3.33333	11	7.33333	11.5333	4.14815	5.14286
																			64.75	2.08333	1.53846	1.5	1	4.71429	1	0.214286	0.333333	0.222222	1.54545	3.33333	11	7.40741	11.6	4.14815	5.14286
																			65	2.16667	1.53846	1.5	1	4.71429	1	0.214286	0.333333	0.222222	1.54545	3.33333	11	7.40741	11.7333	4.18519	5.28571
																			65.25	2.16667	1.53846	1.5	1	4.71429	1	0.214286	0.333333	0.222222	1.54545	3.33333	11	7.51852	11.7333	4.22222	5.33333
																			65.5	2.16667	1.53846	1.5	1	4.85714	1	0.214286	0.333333	0.222222	1.54545	3.33333	11	7.55556	11.8667	4.2963	5.38095
																			65.75	2.16667	1.53846	1.5	1	5	1	0.214286	0.333333	0.222222	1.54545	3.33333	11	7.59259	12	4.37037	5.47619
																			66	2.16667	1.53846	1.5	1	5	1	0.214286	0.333333	0.222222	1.54545	3.33333	11	7.62963	12.0667	4.40741	5.47619
																			66.25	2.16667	1.53846	1.5	1	5	1	0.214286	0.333333	0.222222	1.54545	3.33333	11	7.77778	12.0667	4.40741	5.47619
																			66.5	2.16667	1.53846	1.5	1	5	1	0.214286	0.333333	0.222222	1.72727	3.33333	11	7.92593	12.2	4.40741	5.47619
																			66.75	2.16667	1.53846	1.5	1	5	1	0.214286	0.333333	0.222222	1.72727	3.33333	11	7.92593	12.2	4.55556	5.57143
																			67	2.16667	1.53846	1.5	1	5	1	0.214286	0.333333	0.222222	1.72727	3.33333	11	7.92593	12.2667	4.55556	5.61905
																			67.25	2.16667	1.53846	1.5	1	5	1	0.214286	0.333333	0.222222	1.72727	3.33333	11	7.92593	12.2667	4.55556	5.66667
																			67.5	2.16667	1.53846	1.5	1	5	1	0.214286	0.333333	0.222222	1.72727	3.33333	11	8	12.4667	4.55556	5.80952
																			67.75	2.16667	1.53846	1.5	1	5.14286	1	0.214286	0.333333	0.222222	1.72727	3.33333	11	8	12.4667	4.59259	5.90476
																			68	2.16667	1.53846	1.5	1	5.14286	1	0.214286	0.333333	0.222222	1.72727	3.33333	11	8.11111	12.4667	4.59259	6
																			68.25	2.16667	1.53846	1.5	1	5.14286	1	0.214286	0.333333	0.222222	1.72727	3.33333	11	8.14815	12.6	4.59259	6
																			68.5	2.16667	1.53846	1.5	1	5.14286	1	0.214286	0.333333	0.222222	1.72727	3.33333	11	8.14815	12.6	4.59259	6.09524
																			68.75	2.16667	1.53846	1.5	1	5.14286	1	0.214286	0.333333	0.222222	1.72727	3.33333	11	8.14815	12.6	4.59259	6.09524
																			69	2.16667	1.53846	1.5	1	5.14286	1	0.214286	0.333333	0.222222	1.72727	3.33333	11	8.25926	12.7333	4.62963	6.14286
																			69.25	2.16667	1.53846	1.5	1	5.28571	1	0.214286	0.333333	0.222222	1.72727	3.33333	11	8.33333	12.8667	4.62963	6.14286
																			69.5	2.16667	1.53846	1.5	1	5.28571	1	0.214286	0.333333	0.222222	1.72727	3.33333	11	8.40741	12.9333	4.77778	6.42857
																			69.75	2.16667	1.53846	1.5	1	5.28571	1	0.214286	0.333333	0.222222	1.72727	3.33333	11	8.44444	13	4.81481	6.42857
																			70	2.16667	1.61538	1.5	1	5.42857	1.25	0.214286	0.333333	0.222222	1.72727	3.33333	11	8.55556	13	4.85185	6.57143
																			70.25	2.25	1.61538	1.5	1	5.42857	1.25	0.214286	0.333333	0.222222	1.72727	3.33333	11	8.55556	13	5	6.66667
																			70.5	2.33333	1.61538	1.5	1	5.42857	1.25	0.214286	0.333333	0.222222	1.72727	3.33333	11	8.55556	13	5.03704	6.71429
																			70.75	2.33333	1.61538	1.5	1	5.42857	1.25	0.214286	0.333333	0.222222	1.72727	3.33333	11	8.55556	13	5.03704	6.71429
																			71	2.33333	1.69231	1.5	1	5.42857	1.25	0.214286	0.333333	0.222222	1.72727	3.33333	11	8.55556	13	5.07407	6.71429
																			71.25	2.33333	1.69231	1.5	1	5.42857	1.25	0.214286	0.333333	0.222222	1.72727	3.33333	11	8.55556	13	5.07407	6.71429
																			71.5	2.41667	1.69231	1.5	1	5.42857	1.25	0.214286	0.333333	0.222222	1.72727	3.33333	11	8.55556	13	5.07407	6.71429
																			71.75	2.41667	1.76923	1.5	1	5.42857	1.25	0.214286	0.333333	0.222222	1.72727	3.33333	11	8.55556	13	5.07407	6.71429
																			72	2.5	1.76923	1.5	1	5.42857	1.25	0.214286	0.333333	0.222222	1.72727	3.33333	11	8.55556	13	5.07407	6.71429
																												0.222222	1.72727	3.33333	11	8.55556	13	5.07407	6.71429
																												0.222222	1.72727	3.33333	11	8.55556	13	5.07407	6.71429
												Fig. 5e	Cell division Y27 FRC
												N	y27 2kpa	y27 12kpa	y27 30kpa	y27 Glass			Hours	2kpPa										Glass
												8	3.5	3	2.5	3			0	0	0	0	0	0	0	0	0			0	0	0	0	0	0	0	0
												4	8	2.5	3.5	1.83333			0.25	0	0	0	0	0	0	0	0			0	0	0	0	0	0	0	0
												4	2	0.666667	2.4	3.33333			0.5	0	0	0	0	0	0	0	0			0	0	0	0	0	0	0	0
												8	3.33333	1.33333	0.666667	2.2			0.75	0	0	0	0	0	0	0	0			0	0	0	0	0	0	0	0
													1			5.25			1	0	0	0	0	0	0	0	0			0	0	0	0	0	0	0	0
													1.5			6			1.25	0	0	0	0	0	0	0	0			0	0.166667	0	0	0	0	0	0
													0.5			1			1.5	0	0	0	0	0	0	0	0			0	0.166667	0	0	0	0	0	0
													1			0.8			1.75	0	0	0	0	0	0	0	0			0	0.166667	0	0	0	0	0	0
																			2	0	0	0	0	0	0	0	0.5			0	0.166667	0	0	0	0	0	0
																			2.25	0	0	0	0	0	0	0	0.5			0	0.166667	0	0	0	0	0	0
																			2.5	0	0	0	0	0	0	0	0.5			0	0.166667	0	0	0	0	0	0
																			2.75	0	0	0	0	0	0	0	0.5			0	0.166667	0	0	0	0	0	0
																			3	0	0	0	0	0	0	0	0.5			0	0.166667	0	0	0	0	0	0
																			3.25	0	0	0	0	0	0	0	0.5			0	0.166667	0	0	0	0	0	0
																			3.5	0	0	0	0	0	0	0	0.5			0	0.166667	0	0	0	0	0	0
																			3.75	0	0	0	0	0	0	0	0.5			0	0.166667	0	0	0	0	0	0
																			4	0	0	0	0	0	0	0	0.5			0	0.166667	0	0	0	0	0	0
																			4.25	0	0	0	0	0	0	0	0.5			0	0.166667	0	0	0	0	0	0
																			4.5	0	0	0	0.333333	0	0	0	0.5			0	0.166667	0	0	0	0	0	0
																			4.75	0	0	0	0.666667	0	0	0	0.5			0	0.166667	0	0	0	0	0	0
																			5	0	0	0	0.666667	0	0	0	0.5			0	0.166667	0	0	0	0	0	0
																			5.25	0	0	0	0.666667	0	0	0	0.5			0	0.166667	0	0	0	0	0	0
																			5.5	0	0	0	0.666667	0	0	0	0.5			0	0.166667	0	0	0	0	0	0
																			5.75	0	0	0	0.666667	0	0	0	0.5			0	0.166667	0	0	0	0	0	0
																			6	0	0	0	0.666667	0	0	0	0.5			0	0.166667	0	0	0	0	0	0
																			6.25	0	0	0	0.666667	0	0	0	0.5			0	0.166667	0	0	0	0.25	0	0
																			6.5	0	0	0	0.666667	0	0	0	0.5			0	0.166667	0	0	0	0.25	0	0
																			6.75	0	0	0	0.666667	0	0	0	0.5			0	0.166667	0	0	0	0.25	0	0
																			7	0	0	0	0.666667	0	0	0	0.5			0	0.166667	0	0	0	0.25	0	0
																			7.25	0	0	0	0.666667	0	0	0	0.5			0	0.166667	0	0	0	0.25	0	0
																			7.5	0	0	0	0.666667	0	0	0	0.5			0	0.166667	0	0	0	0.25	0	0
																			7.75	0	0	0	0.666667	0	0	0	0.5			0	0.166667	0	0	0	0.25	0	0
																			8	0	0	0	0.666667	0	0	0	0.5			0	0.166667	0	0	0	0.25	0	0
																			8.25	0	0	0	0.666667	0	0	0	0.5			0	0.166667	0	0	0.25	0.25	0	0
																			8.5	0	0	0	0.666667	0	0.25	0	0.5			0.25	0.166667	0	0	0.25	0.25	0	0
																			8.75	0	0.333333	0	0.666667	0	0.25	0	0.5			0.25	0.166667	0	0	0.25	0.25	0	0
																			9	0	0.333333	0	0.666667	0	0.25	0	0.5			0.25	0.166667	0	0.2	0.25	0.25	0	0
																			9.25	0.5	0.666667	0	0.666667	0	0.25	0	0.5			0.25	0.166667	0	0.2	0.25	0.25	0	0
																			9.5	0.5	0.666667	0	0.666667	0	0.25	0	0.5			0.25	0.166667	0	0.2	0.25	0.25	0	0
																			9.75	0.5	0.666667	0	0.666667	0	0.25	0	0.5			0.25	0.166667	0	0.2	0.25	0.25	0	0
																			10	0.5	0.666667	0	0.666667	0	0.25	0	0.5			0.25	0.166667	0	0.2	0.25	0.25	0	0
																			10.25	0.5	0.666667	0	0.666667	0	0.25	0	0.5			0.25	0.166667	0	0.2	0.25	0.25	0	0
																			10.5	1	0.666667	0	0.666667	0	0.25	0	0.5			0.25	0.166667	0	0.2	0.25	0.25	0	0
																			10.75	1	0.666667	0	0.666667	0	0.25	0	0.5			0.25	0.166667	0	0.2	0.25	0.25	0	0
																			11	1	0.666667	0	0.666667	0	0.25	0	0.5			0.25	0.166667	0	0.2	0.25	0.25	0	0
																			11.25	1	0.666667	0	0.666667	0	0.25	0	0.5			0.25	0.166667	0	0.2	0.25	0.25	0	0
																			11.5	1	0.666667	0	0.666667	0	0.25	0	0.5			0.25	0.166667	0	0.2	0.25	0.25	0	0
																			11.75	1	0.666667	0	0.666667	0	0.25	0	0.5			0.25	0.166667	0	0.2	0.25	0.25	0	0
																			12	1	0.666667	0	0.666667	0	0.25	0	0.5			0.25	0.166667	0	0.2	0.25	0.25	0	0
																			12.25	1	0.666667	0	0.666667	0	0.25	0	0.5			0.25	0.166667	0	0.2	0.25	0.25	0	0
																			12.5	1	0.666667	0	0.666667	0	0.25	0	0.5			0.25	0.166667	0	0.2	0.25	0.25	0	0
																			12.75	1	0.666667	0	0.666667	0	0.25	0	0.5			0.25	0.166667	0	0.2	0.25	0.25	0	0
																			13	1	0.666667	0	0.666667	0	0.25	0	0.5			0.25	0.166667	0	0.2	0.25	0.25	0	0
																			13.25	1	0.666667	0	0.666667	0	0.25	0	0.5			0.25	0.166667	0	0.2	0.25	0.25	0	0
																			13.5	1	0.666667	0	0.666667	0	0.25	0	0.5			0.25	0.166667	0	0.2	0.25	0.25	0	0
																			13.75	1	0.666667	0	0.666667	0	0.25	0	0.5			0.25	0.166667	0	0.2	0.25	0.25	0	0
																			14	1	0.666667	0	0.666667	0	0.25	0	0.5			0.25	0.166667	0	0.2	0.25	0.25	0	0
																			14.25	1	0.666667	0	0.666667	0	0.25	0	0.5			0.25	0.166667	0	0.2	0.25	0.25	0	0
																			14.5	1	0.666667	0	0.666667	0	0.25	0	0.5			0.25	0.166667	0	0.2	0.25	0.25	0	0
																			14.75	1	0.666667	0	0.666667	0	0.25	0	0.5			0.25	0.166667	0	0.2	0.25	0.25	0	0
																			15	1	0.666667	0	0.666667	0	0.25	0	0.5			0.25	0.166667	0	0.2	0.25	0.25	0	0
																			15.25	1	0.666667	0	0.666667	0	0.25	0	0.5			0.25	0.166667	0	0.2	0.25	0.25	0	0
																			15.5	1	0.666667	0	0.666667	0	0.25	0	0.5			0.25	0.166667	0	0.2	0.25	0.25	0	0
																			15.75	1	0.666667	0	0.666667	0	0.25	0	0.5			0.25	0.166667	0	0.2	0.25	0.25	0	0
																			16	1	0.666667	0	0.666667	0	0.25	0	0.5			0.25	0.166667	0	0.2	0.25	0.25	0	0
																			16.25	1	0.666667	0	0.666667	0	0.25	0	0.5			0.25	0.166667	0	0.2	0.25	0.25	0	0
																			16.5	1	0.666667	0	0.666667	0	0.25	0	0.5			0.25	0.166667	0	0.2	0.25	0.25	0	0
																			16.75	1	0.666667	0	0.666667	0	0.25	0	0.5			0.25	0.166667	0	0.2	0.25	0.25	0	0
																			17	1	0.666667	0	0.666667	0	0.25	0	0.5			0.25	0.166667	0	0.2	0.25	0.25	0	0
																			17.25	1	0.666667	0	0.666667	0	0.25	0	0.5			0.25	0.166667	0	0.2	0.25	0.25	0	0
																			17.5	1	0.666667	0	0.666667	0	0.25	0	0.5			0.25	0.166667	0	0.2	0.25	0.25	0	0
																			17.75	1	0.666667	0	0.666667	0	0.25	0	0.5			0.25	0.166667	0	0.2	0.25	0.25	0	0
																			18	1	0.666667	0	0.666667	0	0.25	0	0.5			0.25	0.166667	0	0.2	0.25	0.25	0	0
																			18.25	1	0.666667	0	0.666667	0	0.25	0	0.5			0.25	0.166667	0	0.2	0.25	0.25	0	0
																			18.5	1	0.666667	0	0.666667	0	0.25	0	0.5			0.25	0.166667	0	0.2	0.25	0.25	0	0
																			18.75	1	0.666667	0	0.666667	0	0.25	0	0.5			0.25	0.166667	0	0.2	0.25	0.25	0	0
																			19	1	0.666667	0	0.666667	0	0.25	0	0.5			0.25	0.166667	0	0.2	0.25	0.25	0	0
																			19.25	1	0.666667	0	0.666667	0	0.25	0	0.5			0.25	0.166667	0	0.2	0.25	0.25	0	0
																			19.5	1	0.666667	0	0.666667	0	0.25	0	0.5			0.25	0.166667	0	0.2	0.25	0.25	0	0
																			19.75	1	0.666667	0	0.666667	0	0.25	0	0.5			0.25	0.166667	0	0.2	0.25	0.25	0	0
																			20	1	0.666667	0	0.666667	0	0.25	0	0.5			0.25	0.166667	0	0.2	0.25	0.25	0	0
																			20.25	1	0.666667	0	0.666667	0	0.25	0	0.5			0.25	0.166667	0	0.2	0.25	0.25	0	0
																			20.5	1	0.666667	0	0.666667	0	0.25	0	0.5			0.25	0.166667	0	0.2	0.25	0.25	0	0
																			20.75	1	0.666667	0	0.666667	0	0.25	0	0.5			0.25	0.166667	0	0.2	0.25	0.25	0	0
																			21	1	0.666667	0	0.666667	0	0.25	0	0.5			0.25	0.166667	0	0.2	0.25	0.25	0	0
																			21.25	1	0.666667	0	0.666667	0	0.25	0	0.5			0.25	0.166667	0	0.2	0.25	0.25	0	0
																			21.5	1	0.666667	0	0.666667	0	0.25	0	0.5			0.25	0.166667	0	0.2	0.25	0.25	0	0
																			21.75	1	0.666667	0	0.666667	0	0.25	0	0.5			0.25	0.166667	0	0.2	0.25	0.25	0	0
																			22	1	0.666667	0	0.666667	0	0.25	0	0.5			0.25	0.166667	0	0.2	0.25	0.25	0	0
																			22.25	1	0.666667	0	0.666667	0	0.25	0	0.5			0.25	0.166667	0	0.2	0.25	0.25	0	0
																			22.5	1	0.666667	0	0.666667	0	0.25	0	0.5			0.25	0.166667	0	0.2	0.25	0.25	0	0
																			22.75	1	0.666667	0	0.666667	0	0.25	0	0.5			0.25	0.166667	0	0.2	0.25	0.25	0	0
																			23	1	0.666667	0	0.666667	0	0.25	0	0.5			0.25	0.166667	0	0.2	0.25	0.25	0	0
																			23.25	1	1	0	0.666667	0	0.25	0	0.5			0.25	0.166667	0	0.2	0.25	0.25	0	0
																			23.5	1	1.33333	0	0.666667	0	0.25	0	0.5			0.25	0.166667	0	0.2	0.25	0.25	0	0
																			23.75	1	1.33333	0	0.666667	0	0.25	0	0.5			0.25	0.166667	0	0.2	0.25	0.25	0	0
																			24	1	1.33333	0	0.666667	0	0.25	0	0.5			0.25	0.166667	0	0.2	0.25	0.25	0	0
																			24.25	1	1.33333	0	0.666667	0	0.25	0	0.5			0.25	0.166667	0	0.2	0.25	0.25	0	0
																			24.5	1	1.33333	0	0.666667	0	0.25	0	0.5			0.25	0.166667	0	0.2	0.25	0.25	0	0
																			24.75	1	1.33333	0	0.666667	0	0.25	0	0.5			0.25	0.166667	0	0.2	0.25	0.25	0	0
																			25	1	1.33333	0	0.666667	0	0.25	0	0.5			0.25	0.166667	0	0.2	0.25	0.25	0	0
																			25.25	1	1.33333	0	0.666667	0	0.25	0	0.5			0.25	0.166667	0	0.2	0.25	0.25	0	0
																			25.5	1	1.33333	0	0.666667	0	0.25	0	0.5			0.25	0.166667	0	0.2	0.25	0.25	0	0
																			25.75	1	1.33333	0	0.666667	0	0.25	0	0.5			0.25	0.166667	0	0.2	0.25	0.25	0	0
																			26	1	1.33333	0	0.666667	0	0.25	0	0.5			0.25	0.166667	0	0.4	0.25	0.25	0	0
																			26.25	1	1.33333	0	0.666667	0	0.25	0	0.5			0.25	0.166667	0	0.4	0.25	0.25	0	0
																			26.5	1	1.33333	0	0.666667	0	0.25	0	0.5			0.25	0.166667	0	0.4	0.25	0.25	0	0
																			26.75	1	1.33333	0	0.666667	0	0.25	0	0.5			0.25	0.166667	0	0.4	0.5	0.25	0	0
																			27	1	1.33333	0	0.666667	0	0.25	0	0.5			0.25	0.166667	0	0.4	0.5	0.25	0	0
																			27.25	1	1.33333	0	0.666667	0	0.25	0	0.5			0.25	0.166667	0	0.4	0.5	0.25	0	0
																			27.5	1	1.33333	0	0.666667	0	0.25	0	0.5			0.25	0.166667	0	0.4	0.5	0.25	0	0
																			27.75	1	1.33333	0	0.666667	0	0.25	0	0.5			0.25	0.166667	0	0.4	0.5	0.25	0	0
																			28	1	1.33333	0	0.666667	0	0.25	0	0.5			0.25	0.166667	0	0.4	0.5	0.25	0	0
																			28.25	1	1.33333	0	0.666667	0	0.25	0	0.5			0.25	0.166667	0	0.4	0.5	0.25	0	0
																			28.5	1	1.33333	0	0.666667	0	0.25	0	0.5			0.25	0.166667	0	0.4	0.5	0.25	0	0
																			28.75	1	1.33333	0	0.666667	0.2	0.25	0	0.5			0.25	0.166667	0	0.4	0.5	0.25	0	0
																			29	1	1.33333	0	0.666667	0.2	0.25	0	0.5			0.25	0.166667	0	0.4	0.5	0.25	0	0
																			29.25	1	1.33333	0	0.666667	0.2	0.25	0	0.5			0.25	0.166667	0	0.4	0.5	0.25	0.2	0
																			29.5	1	1.33333	0	0.666667	0.2	0.25	0	0.5			0.5	0.166667	0	0.4	0.75	0.25	0.2	0
																			29.75	1	1.33333	0	0.666667	0.2	0.25	0	0.5			0.5	0.166667	0	0.4	0.75	0.25	0.2	0
																			30	1	1.33333	0	0.666667	0.2	0.25	0	0.5			0.75	0.166667	0	0.4	0.75	0.25	0.2	0
																			30.25	1	1.33333	0	0.666667	0.2	0.25	0	0.5			0.75	0.166667	0	0.6	0.75	0.25	0.2	0
																			30.5	1	1.33333	0	0.666667	0.2	0.25	0	0.5			0.75	0.166667	0	0.6	0.75	0.25	0.2	0
																			30.75	1	1.33333	0	0.666667	0.2	0.25	0	0.5			0.75	0.166667	0	0.6	0.75	0.5	0.2	0
																			31	1	1.33333	0	0.666667	0.2	0.25	0	0.5			0.75	0.166667	0	0.6	0.75	0.75	0.2	0
																			31.25	1	1.66667	0	0.666667	0.2	0.25	0	0.5			0.75	0.166667	0	0.6	1	0.75	0.2	0
																			31.5	1	2	0	0.666667	0.2	0.25	0	0.5			0.75	0.166667	0	0.6	1	0.75	0.2	0
																			31.75	1	2	0	0.666667	0.2	0.5	0	0.5			0.75	0.166667	0	0.6	1	0.75	0.2	0
																			32	1	2	0	0.666667	0.2	0.5	0	0.5			0.75	0.166667	0	0.6	1	0.75	0.2	0
																			32.25	1	2	0	0.666667	0.2	0.5	0	0.5			0.75	0.166667	0	0.6	1	0.75	0.2	0
																			32.5	1	2	0	0.666667	0.2	0.5	0	0.5			0.75	0.166667	0	0.6	1	0.75	0.2	0
																			32.75	1	2	0	0.666667	0.2	0.5	0	0.5			0.75	0.166667	0	0.6	1	0.75	0.2	0
																			33	1	2	0	0.666667	0.2	0.5	0	0.5			0.75	0.166667	0	0.6	1	0.75	0.2	0
																			33.25	1	2	0	0.666667	0.2	0.5	0	0.5			0.75	0.166667	0	0.6	1	0.75	0.2	0
																			33.5	1	2	0	0.666667	0.2	0.5	0	0.5			0.75	0.166667	0.333333	0.6	1	0.75	0.2	0
																			33.75	1	2	0	0.666667	0.2	0.5	0	0.5			0.75	0.166667	0.333333	0.6	1	0.75	0.2	0
																			34	1	2	0	0.666667	0.2	0.5	0	0.5			0.75	0.166667	0.333333	0.6	1	0.75	0.2	0
																			34.25	1	2	0	0.666667	0.2	0.5	0	0.5			0.75	0.166667	0.333333	0.6	1	0.75	0.2	0.2
																			34.5	1	2	0	0.666667	0.2	0.5	0	0.5			0.75	0.166667	0.666667	0.6	1	1	0.2	0.2
																			34.75	1	2	0	1	0.2	0.5	0	0.5			0.75	0.166667	0.666667	0.6	1	1	0.2	0.2
																			35	1	2	0	1	0.2	0.5	0	0.5			0.75	0.166667	0.666667	0.6	1	1	0.2	0.2
																			35.25	1.5	2	0	1	0.2	0.5	0	0.5			0.75	0.166667	0.666667	0.6	1	1	0.2	0.2
																			35.5	1.5	2	0	1.33333	0.2	0.5	0	0.5			0.75	0.166667	0.666667	0.6	1	1	0.2	0.2
																			35.75	1.5	2	0.5	1.33333	0.2	0.5	0	0.5			0.75	0.166667	0.666667	0.6	1	1	0.2	0.2
																			36	1.5	2	0.5	1.33333	0.2	0.5	0	0.5			0.75	0.166667	0.666667	0.6	1	1	0.2	0.2
																			36.25	1.5	2	0.5	1.33333	0.2	0.5	0	0.5			0.75	0.166667	0.666667	0.6	1	1	0.2	0.2
																			36.5	1.5	2	0.5	1.33333	0.2	0.5	0	0.5			1	0.166667	0.666667	0.6	1	1	0.2	0.2
																			36.75	1.5	2	0.5	1.33333	0.2	0.5	0	0.5			1	0.166667	0.666667	0.6	1.25	1	0.2	0.2
																			37	1.5	2	0.5	1.33333	0.2	0.5	0	0.5			1	0.166667	0.666667	0.6	1.25	1	0.2	0.2
																			37.25	1.5	2.33333	0.5	1.33333	0.2	0.5	0	0.5			1	0.166667	0.666667	0.6	1.25	1	0.2	0.2
																			37.5	1.5	2.33333	0.5	1.33333	0.2	0.5	0	0.5			1	0.166667	0.666667	0.6	1.25	1	0.2	0.2
																			37.75	1.5	2.66667	0.5	1.33333	0.2	0.5	0	0.5			1	0.166667	0.666667	0.6	1.25	1	0.2	0.2
																			38	1.5	3	0.5	1.33333	0.2	0.5	0	0.5			1	0.166667	0.666667	0.6	1.25	1	0.2	0.2
																			38.25	1.5	3	1	1.33333	0.2	0.5	0	0.5			1	0.166667	0.666667	0.6	1.25	1	0.2	0.2
																			38.5	1.5	3.33333	1	1.33333	0.2	0.5	0	0.5			1	0.166667	0.666667	0.6	1.25	1	0.2	0.2
																			38.75	1.5	3.33333	1	1.33333	0.2	0.5	0	0.5			1	0.166667	0.666667	0.6	1.25	1	0.2	0.2
																			39	1.5	3.33333	1	1.33333	0.2	0.5	0	0.5			1	0.166667	0.666667	0.6	1.25	1	0.2	0.2
																			39.25	1.5	3.33333	1	1.33333	0.2	0.5	0	0.5			1	0.166667	0.666667	0.6	1.25	1	0.2	0.2
																			39.5	1.5	3.33333	1	1.33333	0.2	0.5	0	0.5			1	0.166667	0.666667	0.6	1.25	1	0.2	0.2
																			39.75	1.5	3.33333	1	1.33333	0.2	0.5	0	0.5			1	0.333333	0.666667	0.6	1.25	1	0.2	0.2
																			40	1.5	3.33333	1	1.33333	0.2	0.5	0	0.5			1	0.333333	0.666667	0.6	1.25	1	0.4	0.2
																			40.25	1.5	3.33333	1	1.33333	0.2	0.5	0	0.5			1	0.333333	0.666667	0.6	1.25	1	0.4	0.2
																			40.5	1.5	3.33333	1	1.33333	0.2	0.5	0	0.5			1	0.333333	0.666667	0.6	1.25	1	0.4	0.2
																			40.75	2	3.33333	1	1.33333	0.2	0.75	0	0.5			1	0.333333	0.666667	0.6	1.25	1	0.4	0.2
																			41	2	3.33333	1	1.33333	0.2	0.75	0	0.5			1	0.333333	0.666667	0.6	1.25	1	0.4	0.2
																			41.25	2	3.33333	1	1.33333	0.2	0.75	0	0.5			1	0.333333	0.666667	0.6	1.25	1	0.4	0.2
																			41.5	2	3.33333	1	1.33333	0.4	0.75	0	0.5			1	0.333333	0.666667	0.6	1.25	1	0.4	0.2
																			41.75	2	3.33333	1	1.33333	0.4	0.75	0	0.5			1	0.5	0.666667	0.6	1.25	1	0.4	0.2
																			42	2	3.33333	1	1.33333	0.4	0.75	0	0.5			1	0.5	0.666667	0.6	1.25	1	0.4	0.2
																			42.25	2	3.33333	1	1.33333	0.4	0.75	0	0.5			1	0.5	0.666667	0.6	1.25	1	0.4	0.2
																			42.5	2	3.33333	1	1.33333	0.4	0.75	0	0.5			1	0.5	0.666667	0.6	1.25	1	0.4	0.2
																			42.75	2	3.33333	1	1.33333	0.4	0.75	0	0.5			1	0.5	0.666667	0.6	1.25	1	0.4	0.2
																			43	2	3.33333	1	1.33333	0.4	0.75	0	0.5			1	0.5	0.666667	0.6	1.25	1	0.4	0.2
																			43.25	2	3.33333	1	1.33333	0.4	0.75	0	0.5			1	0.5	0.666667	0.6	1.25	1	0.4	0.2
																			43.5	2	3.33333	1	1.33333	0.4	0.75	0	0.5			1	0.5	0.666667	0.8	1.5	1	0.4	0.4
																			43.75	2	3.33333	1	1.33333	0.4	0.75	0	0.5			1	0.5	0.666667	0.8	1.75	1	0.4	0.4
																			44	2	3.33333	1	1.33333	0.4	0.75	0	0.5			1	0.5	0.666667	0.8	1.75	1.25	0.4	0.4
																			44.25	2	3.33333	1	1.33333	0.4	0.75	0	0.5			1	0.5	0.666667	0.8	1.75	1.25	0.4	0.4
																			44.5	2	3.33333	1	1.66667	0.4	0.75	0	0.5			1.25	0.5	0.666667	0.8	1.75	1.5	0.4	0.4
																			44.75	2	3.33333	1	1.66667	0.4	0.75	0	0.5			1.25	0.5	0.666667	0.8	1.75	1.5	0.4	0.4
																			45	2	3.33333	1	1.66667	0.4	0.75	0	0.5			1.25	0.5	0.666667	1	1.75	1.75	0.4	0.4
																			45.25	2	3.33333	1	1.66667	0.4	0.75	0	0.5			1.25	0.5	0.666667	1	1.75	1.75	0.4	0.4
																			45.5	2	3.33333	1	1.66667	0.4	0.75	0	0.5			1.25	0.5	0.666667	1	1.75	1.75	0.4	0.4
																			45.75	2	3.33333	1	1.66667	0.4	0.75	0	0.5			1.25	0.666667	0.666667	1	1.75	2.25	0.4	0.4
																			46	2	3.33333	1	1.66667	0.4	0.75	0	0.5			1.25	0.666667	0.666667	1	1.75	2.25	0.4	0.4
																			46.25	2	3.33333	1	1.66667	0.4	0.75	0	0.5			1.25	0.666667	0.666667	1	1.75	2.25	0.4	0.4
																			46.5	2	3.33333	1	1.66667	0.4	0.75	0	0.5			1.25	0.666667	0.666667	1	2	2.25	0.4	0.4
																			46.75	2	3.66667	1	1.66667	0.4	0.75	0	0.5			1.5	0.666667	0.666667	1	2	2.25	0.4	0.4
																			47	2	3.66667	1	1.66667	0.4	0.75	0	0.5			1.5	0.666667	0.666667	1	2.25	2.5	0.4	0.4
																			47.25	2	3.66667	1	1.66667	0.6	0.75	0	0.5			1.5	0.666667	0.666667	1	2.25	2.5	0.4	0.4
																			47.5	2	3.66667	1	1.66667	0.6	0.75	0	0.5			1.5	0.666667	0.666667	1	2.25	2.5	0.4	0.4
																			47.75	2	3.66667	1	1.66667	0.6	0.75	0	0.5			1.5	0.666667	0.666667	1	2.25	2.5	0.4	0.4
																			48	2	3.66667	1	1.66667	0.6	0.75	0	0.5			1.75	0.666667	0.666667	1	2.25	2.5	0.4	0.4
																			48.25	2	3.66667	1	1.66667	0.6	0.75	0	0.5			1.75	0.666667	1	1	2.25	2.5	0.4	0.4
																			48.5	2	3.66667	1	1.66667	0.6	0.75	0	0.5			1.75	0.666667	1	1	2.25	2.5	0.4	0.4
																			48.75	2	3.66667	1	1.66667	0.6	0.75	0	0.5			1.75	0.666667	1	1	2.5	2.5	0.6	0.4
																			49	2	4	1	1.66667	0.6	0.75	0	1			1.75	0.666667	1	1	2.5	2.5	0.6	0.4
																			49.25	2	4	1	1.66667	0.6	0.75	0	1			1.75	0.666667	1	1	2.5	2.5	0.6	0.4
																			49.5	2	4	1	1.66667	0.6	0.75	0	1			1.75	0.666667	1.33333	1	2.5	2.5	0.6	0.4
																			49.75	2	4	1	1.66667	0.6	0.75	0	1			2	0.666667	1.33333	1	2.5	2.75	0.6	0.4
																			50	2	4.33333	1	1.66667	0.6	0.75	0	1			2	0.666667	1.33333	1	2.5	3	0.6	0.4
																			50.25	2	4.33333	1	1.66667	0.6	0.75	0	1			2	0.666667	1.33333	1	2.5	3	0.6	0.4
																			50.5	2.5	4.33333	1	1.66667	0.6	1	0	1			2	0.833333	1.33333	1	2.5	3	0.6	0.4
																			50.75	2.5	4.33333	1	1.66667	0.6	1	0	1			2	0.833333	1.33333	1	2.5	3	0.6	0.4
																			51	2.5	4.33333	1	1.66667	0.6	1	0	1			2	0.833333	1.33333	1	2.5	3	0.6	0.4
																			51.25	2.5	4.33333	1	1.66667	0.6	1	0	1			2	0.833333	1.33333	1	2.5	3	0.6	0.4
																			51.5	2.5	4.33333	1	1.66667	0.6	1	0	1			2	0.833333	1.33333	1	2.5	3	0.6	0.4
																			51.75	2.5	4.33333	1	1.66667	0.6	1	0	1			2	0.833333	1.33333	1	2.5	3	0.6	0.4
																			52	2.5	4.33333	1	1.66667	0.6	1	0	1			2	0.833333	1.33333	1	2.5	3	0.6	0.4
																			52.25	2.5	4.33333	1	1.66667	0.6	1	0	1			2	0.833333	1.33333	1	2.5	3	0.6	0.4
																			52.5	2.5	4.66667	1	1.66667	0.6	1	0	1			2	0.833333	1.33333	1	2.5	3	0.6	0.4
																			52.75	2.5	5	1	1.66667	0.6	1	0	1			2	0.833333	1.33333	1	2.5	3	0.6	0.4
																			53	2.5	5	1	1.66667	0.6	1	0	1			2	0.833333	1.33333	1	2.5	3	0.6	0.4
																			53.25	2.5	5	1	1.66667	0.6	1	0	1			2	0.833333	1.33333	1	2.5	3	0.6	0.6
																			53.5	2.5	5	1	1.66667	0.6	1	0	1			2	0.833333	1.33333	1	2.5	3	0.6	0.6
																			53.75	2.5	5	1	1.66667	0.6	1	0	1			2	0.833333	1.33333	1	2.5	3	0.6	0.6
																			54	2.5	5.33333	1	1.66667	0.6	1	0	1			2	0.833333	1.33333	1	2.5	3	0.6	0.6
																			54.25	2.5	5.33333	1	1.66667	0.6	1	0	1			2	0.833333	1.33333	1.2	2.5	3	0.6	0.6
																			54.5	2.5	5.33333	1	1.66667	0.6	1	0	1			2	0.833333	1.33333	1.2	2.5	3	0.6	0.6
																			54.75	2.5	5.33333	1	1.66667	0.6	1	0	1			2	0.833333	1.33333	1.2	2.5	3	0.6	0.6
																			55	2.5	5.33333	1	1.66667	0.6	1.25	0	1			2	0.833333	1.33333	1.2	2.5	3	0.6	0.6
																			55.25	2.5	5.33333	1	1.66667	0.6	1.25	0	1			2	1	1.33333	1.2	2.5	3	0.6	0.6
																			55.5	2.5	5.33333	1	1.66667	0.6	1.25	0	1			2	1.16667	1.33333	1.2	2.5	3	0.6	0.6
																			55.75	2.5	5.33333	1	1.66667	0.6	1.25	0	1			2	1.16667	1.33333	1.2	2.5	3	0.6	0.6
																			56	2.5	5.33333	1	1.66667	0.6	1.25	0	1			2	1.16667	1.33333	1.2	2.5	3	0.8	0.6
																			56.25	2.5	5.33333	1	1.66667	0.6	1.25	0	1			2	1.16667	1.33333	1.2	2.5	3	1	0.6
																			56.5	2.5	5.33333	1	1.66667	0.6	1.25	0	1			2	1.16667	1.33333	1.4	2.5	3.25	1	0.6
																			56.75	3	5.33333	1	1.66667	0.6	1.25	0	1			2	1.16667	1.33333	1.4	2.5	3.25	1	0.6
																			57	3	5.66667	1	1.66667	0.6	1.25	0	1			2	1.16667	1.33333	1.4	2.5	3.25	1	0.6
																			57.25	3	5.66667	1	1.66667	0.6	1.25	0	1			2	1.16667	1.33333	1.4	2.5	3.25	1	0.6
																			57.5	3	5.66667	1	1.66667	0.6	1.25	0	1			2	1.16667	1.33333	1.4	2.5	3.25	1	0.6
																			57.75	3	5.66667	1	1.66667	0.6	1.25	0	1			2	1.16667	1.33333	1.4	2.5	3.25	1	0.6
																			58	3	5.66667	1	1.66667	0.6	1.25	0	1			2	1.16667	1.33333	1.4	2.5	3.25	1	0.6
																			58.25	3	5.66667	1	1.66667	0.6	1.25	0	1			2	1.16667	1.33333	1.4	2.5	3.5	1	0.6
																			58.5	3	5.66667	1	1.66667	0.6	1.25	0	1			2	1.16667	1.33333	1.4	2.5	3.5	1	0.6
																			58.75	3	5.66667	1	1.66667	0.6	1.25	0	1			2	1.16667	1.66667	1.4	2.5	3.5	1	0.6
																			59	3	5.66667	1	1.66667	0.6	1.25	0	1			2	1.16667	1.66667	1.4	2.75	3.5	1	0.6
																			59.25	3	5.66667	1	1.66667	0.6	1.25	0	1			2.25	1.16667	2	1.4	2.75	3.75	1	0.6
																			59.5	3	5.66667	1	1.66667	0.6	1.25	0	1			2.25	1.16667	2.33333	1.4	2.75	3.75	1	0.6
																			59.75	3	5.66667	1	1.66667	0.6	1.25	0	1			2.25	1.16667	2.33333	1.4	2.75	4.25	1	0.6
																			60	3	5.66667	1	1.66667	0.6	1.25	0	1			2.25	1.16667	2.33333	1.4	2.75	4.25	1	0.6
																			60.25	3	5.66667	1	1.66667	0.6	1.25	0	1			2.25	1.16667	2.33333	1.8	2.75	4.25	1	0.6
																			60.5	3	5.66667	1	1.66667	0.6	1.25	0	1			2.25	1.33333	2.33333	1.8	2.75	4.25	1	0.6
																			60.75	3	5.66667	1	1.66667	0.6	1.25	0	1			2.25	1.33333	2.33333	1.8	2.75	4.25	1	0.6
																			61	3	5.66667	1	1.66667	0.6	1.25	0.5	1			2.25	1.33333	2.33333	1.8	2.75	4.75	1	0.6
																			61.25	3	5.66667	1	2	0.6	1.5	0.5	1			2.25	1.33333	2.33333	1.8	3.25	4.75	1	0.6
																			61.5	3	5.66667	1	2	0.6	1.5	0.5	1			2.25	1.33333	2.33333	1.8	3.5	4.75	1	0.6
																			61.75	3	6	1	2	0.6	1.5	0.5	1			2.5	1.33333	2.33333	1.8	3.5	4.75	1	0.6
																			62	3	6	1	2	0.6	1.5	0.5	1			2.5	1.33333	2.33333	1.8	3.5	4.75	1	0.6
																			62.25	3	6	1	2	0.6	1.5	0.5	1			2.5	1.33333	2.33333	1.8	3.75	4.75	1	0.6
																			62.5	3	6	1	2	0.8	1.5	0.5	1			2.5	1.33333	2.33333	2	4.25	5	1	0.6
																			62.75	3	6	1	2	0.8	1.5	0.5	1			2.5	1.33333	2.33333	2	4.25	5	1	0.6
																			63	3	6	1	2	0.8	1.5	0.5	1			2.5	1.33333	2.33333	2	4.25	5.25	1	0.6
																			63.25	3	6	1	2	0.8	1.5	0.5	1			2.75	1.33333	2.33333	2	4.25	5.25	1	0.6
																			63.5	3	6.33333	1	2.33333	0.8	1.5	0.5	1			2.75	1.33333	2.33333	2	4.25	5.25	1	0.6
																			63.75	3	6.66667	1.5	2.33333	0.8	1.5	0.5	1			2.75	1.33333	2.33333	2	4.25	5.5	1	0.6
																			64	3	6.66667	1.5	2.33333	0.8	1.5	0.5	1			2.75	1.33333	2.66667	2.2	4.25	5.5	1	0.6
																			64.25	3	6.66667	2	2.33333	0.8	1.5	0.5	1			2.75	1.33333	2.66667	2.2	4.5	6	1	0.6
																			64.5	3	7	2	2.33333	0.8	1.5	0.5	1			2.75	1.33333	2.66667	2.2	4.5	6	1	0.6
																			64.75	3	7	2	2.33333	0.8	1.5	0.5	1			2.75	1.33333	2.66667	2.2	4.5	6	1	0.6
																			65	3	7	2	2.33333	0.8	1.5	0.5	1			2.75	1.33333	2.66667	2.2	4.75	6	1	0.6
																			65.25	3	7	2	2.33333	0.8	1.5	0.5	1			2.75	1.33333	2.66667	2.2	5	6	1	0.8
																			65.5	3	7	2	2.33333	1	1.5	0.5	1			2.75	1.33333	2.66667	2.2	5	6	1	0.8
																			65.75	3	7	2	2.33333	1	1.5	0.5	1			2.75	1.33333	2.66667	2.2	5	6	1	0.8
																			66	3	7	2	2.33333	1	1.5	0.5	1			2.75	1.33333	2.66667	2.2	5	6	1	0.8
																			66.25	3	7	2	2.33333	1	1.5	0.5	1			2.75	1.33333	2.66667	2.2	5	6	1	0.8
																			66.5	3	7	2	2.33333	1	1.5	0.5	1			2.75	1.33333	2.66667	2.2	5	6	1	0.8
																			66.75	3	7	2	2.66667	1	1.5	0.5	1			2.75	1.33333	2.66667	2.2	5.25	6	1	0.8
																			67	3	7	2	3	1	1.5	0.5	1			3	1.33333	2.66667	2.2	5.25	6	1	0.8
																			67.25	3	7	2	3	1	1.5	0.5	1			3	1.33333	2.66667	2.2	5.25	6	1	0.8
																			67.5	3	7	2	3	1	1.5	0.5	1			3	1.33333	2.66667	2.2	5.25	6	1	0.8
																			67.75	3	7	2	3	1	1.5	0.5	1			3	1.33333	2.66667	2.2	5.25	6	1	0.8
																			68	3.5	7	2	3.33333	1	1.5	0.5	1			3	1.33333	2.66667	2.2	5.25	6	1	0.8
																			68.25	3.5	7.33333	2	3.33333	1	1.5	0.5	1			3	1.5	2.66667	2.2	5.25	6	1	0.8
																			68.5	3.5	8	2	3.33333	1	1.5	0.5	1			3	1.5	2.66667	2.2	5.25	6	1	0.8
																			68.75	3.5	8	2	3.33333	1	1.5	0.5	1			3	1.83333	2.66667	2.2	5.25	6	1	0.8
																			69	3.5	8	2	3.33333	1	1.5	0.5	1			3	1.83333	2.66667	2.2	5.25	6	1	0.8
																			69.25	3.5	8	2	3.33333	1	1.5	0.5	1			3	1.83333	3	2.2	5.25	6	1	0.8
																			69.5	3.5	8	2	3.33333	1	1.5	0.5	1			3	1.83333	3	2.2	5.25	6	1	0.8
																			69.75	3.5	8	2	3.33333	1	1.5	0.5	1			3	1.83333	3	2.2	5.25	6	1	0.8
																			70	3.5	8	2	3.33333	1	1.5	0.5	1			3	1.83333	3	2.2	5.25	6	1	0.8
																			70.25	3.5	8	2	3.33333	1	1.5	0.5	1			3	1.83333	3.33333	2.2	5.25	6	1	0.8
																			70.5	3.5	8	2	3.33333	1	1.5	0.5	1			3	1.83333	3.33333	2.2	5.25	6	1	0.8
																			70.75	3.5	8	2	3.33333	1	1.5	0.5	1			3	1.83333	3.33333	2.2	5.25	6	1	0.8
																			71	3.5	8	2	3.33333	1	1.5	0.5	1			3	1.83333	3.33333	2.2	5.25	6	1	0.8
																			71.25											3	1.83333	3.33333	2.2	5.25	6	1	0.8
																			71.5											3	1.83333	3.33333	2.2	5.25	6	1	0.8
																			71.75
																			72
												Fig. 5f	Cell division PDPN KO FRC
												N	CRISPR 2kpa	CRISPR 12kpa	CRISPR 30kpa	CRISPR Glass			Hours	2kPa								Glass
												8	3.78571	4.5	4.32143	4.85714			0	0	0	0	0	0	0	0	0	0	0	0	0	0
												4	3.34783	5.33333	2.75	3.33333			0.25	0	0	0	0	0	0	0	0	0	0	0	0	0
												4	2.33333	0	0.857143	1.5			0.5	0	0	0	0	0	0	0.076923	0.058824	0	0	0	0	0
												5	4.25	0.384615	2.66667	2.4			0.75	0	0	0	0	0	0	0.076923	0.058824	0	0	0	0	0
													0			10.875			1	0	0	0	0	0	0	0.076923	0.058824	0	0	0	0	0
													1						1.25	0	0	0	0	0	0	0.076923	0.058824	0	0	0	0	0
													0.307692						1.5	0	0	0	0	0	0	0.076923	0.058824	0	0	0	0	0
													0.352941						1.75	0	0	0	0	0	0	0.076923	0.058824	0	0	0	0	0
																			2	0	0	0	0	0	0	0.076923	0.058824	0	0	0	0	0
																			2.25	0	0	0	0	0	0	0.076923	0.058824	0	0	0	0	0
																			2.5	0	0	0	0	0	0	0.076923	0.058824	0	0	0	0	0
																			2.75	0	0	0	0	0	0	0.076923	0.058824	0	0	0	0	0
																			3	0	0	0	0	0	0	0.076923	0.058824	0	0	0	0	0
																			3.25	0	0	0	0	0	0	0.076923	0.058824	0	0	0	0	0
																			3.5	0	0	0	0	0	0	0.076923	0.058824	0	0	0	0	0
																			3.75	0	0	0	0	0	0	0.076923	0.058824	0	0	0	0.2	0
																			4	0	0	0	0	0	0	0.076923	0.058824	0	0	0	0.2	0
																			4.25	0	0	0	0	0	0	0.076923	0.058824	0	0	0	0.2	0
																			4.5	0	0	0	0	0	0	0.076923	0.058824	0	0	0	0.2	0
																			4.75	0	0	0	0	0	0	0.076923	0.058824	0	0	0	0.2	0
																			5	0	0	0	0	0	0	0.076923	0.058824	0	0	0	0.2	0
																			5.25	0	0	0	0	0	0	0.076923	0.058824	0	0	0	0.2	0
																			5.5	0	0	0	0	0	0	0.076923	0.058824	0	0	0	0.2	0
																			5.75	0	0	0	0	0	0	0.076923	0.058824	0	0	0	0.2	0
																			6	0	0	0	0	0	0	0.076923	0.058824	0	0	0	0.2	0
																			6.25	0	0	0	0	0	0	0.076923	0.058824	0	0	0	0.2	0
																			6.5	0	0	0	0	0	0	0.076923	0.058824	0	0	0	0.2	0
																			6.75	0	0	0	0	0	0	0.076923	0.058824	0	0	0	0.2	0
																			7	0	0	0	0	0	0	0.076923	0.058824	0	0	0	0.2	0
																			7.25	0	0	0	0	0	0	0.076923	0.058824	0	0	0	0.2	0
																			7.5	0	0	0	0	0	0	0.076923	0.117647	0	0	0	0.2	0
																			7.75	0	0	0	0.25	0	0	0.076923	0.117647	0	0	0	0.2	0
																			8	0	0	0	0.25	0	0	0.076923	0.117647	0	0	0	0.2	0
																			8.25	0	0	0	0.25	0	0	0.076923	0.117647	0	0	0	0.2	0
																			8.5	0	0	0	0.25	0	0	0.076923	0.117647	0	0	0	0.2	0
																			8.75	0	0	0	0.25	0	0	0.076923	0.117647	0	0	0	0.2	0
																			9	0	0	0	0.25	0	0	0.076923	0.117647	0	0	0	0.2	0.0625
																			9.25	0	0	0	0.25	0	0	0.076923	0.117647	0	0	0	0.2	0.0625
																			9.5	0	0	0	0.25	0	0	0.076923	0.117647	0	0	0	0.2	0.0625
																			9.75	0	0	0	0.25	0	0	0.076923	0.117647	0	0	0	0.2	0.0625
																			10	0	0	0	0.25	0	0	0.076923	0.117647	0	0	0	0.2	0.0625
																			10.25	0	0	0	0.25	0	0	0.076923	0.117647	0	0	0.166667	0.2	0.0625
																			10.5	0	0	0	0.25	0	0	0.076923	0.117647	0	0	0.166667	0.2	0.0625
																			10.75	0	0	0	0.25	0	0	0.076923	0.117647	0	0	0.166667	0.2	0.0625
																			11	0	0	0	0.25	0	0	0.076923	0.117647	0	0	0.166667	0.2	0.0625
																			11.25	0	0	0	0.25	0	0	0.076923	0.117647	0	0	0.166667	0.2	0.0625
																			11.5	0	0	0	0.25	0	0	0.076923	0.117647	0	0	0.166667	0.2	0.0625
																			11.75	0	0	0.111111	0.25	0	0	0.076923	0.117647	0	0	0.166667	0.2	0.0625
																			12	0	0	0.111111	0.25	0	0	0.076923	0.117647	0	0	0.166667	0.2	0.0625
																			12.25	0	0	0.111111	0.25	0	0	0.076923	0.117647	0	0	0.166667	0.2	0.0625
																			12.5	0	0	0.111111	0.25	0	0	0.076923	0.117647	0	0	0.166667	0.2	0.0625
																			12.75	0	0	0.111111	0.25	0	0	0.076923	0.117647	0	0	0.166667	0.2	0.0625
																			13	0	0	0.111111	0.25	0	0	0.076923	0.117647	0	0	0.166667	0.2	0.0625
																			13.25	0	0	0.111111	0.25	0	0	0.076923	0.117647	0	0	0.166667	0.2	0.0625
																			13.5	0	0	0.111111	0.25	0	0	0.153846	0.176471	0	0	0.166667	0.2	0.0625
																			13.75	0	0	0.111111	0.25	0	0	0.153846	0.176471	0	0	0.166667	0.2	0.0625
																			14	0	0	0.111111	0.25	0	0	0.153846	0.176471	0	0	0.166667	0.2	0.0625
																			14.25	0	0	0.222222	0.25	0	0	0.153846	0.176471	0	0	0.166667	0.2	0.0625
																			14.5	0	0	0.222222	0.25	0	0	0.153846	0.176471	0	0	0.166667	0.2	0.0625
																			14.75	0	0	0.222222	0.25	0	0	0.153846	0.176471	0	0	0.166667	0.2	0.0625
																			15	0	0	0.222222	0.25	0	0	0.153846	0.176471	0	0	0.166667	0.2	0.0625
																			15.25	0	0	0.222222	0.25	0	0	0.153846	0.176471	0	0	0.166667	0.2	0.0625
																			15.5	0	0	0.222222	0.25	0	0	0.153846	0.176471	0	0	0.166667	0.2	0.0625
																			15.75	0	0	0.222222	0.25	0	0	0.153846	0.176471	0	0	0.166667	0.2	0.0625
																			16	0	0	0.222222	0.25	0	0	0.153846	0.176471	0	0	0.166667	0.2	0.0625
																			16.25	0	0	0.222222	0.25	0	0	0.153846	0.176471	0	0	0.166667	0.2	0.0625
																			16.5	0	0	0.222222	0.25	0	0	0.153846	0.176471	0	0	0.166667	0.2	0.0625
																			16.75	0	0	0.222222	0.25	0	0	0.153846	0.176471	0	0	0.166667	0.2	0.0625
																			17	0	0	0.222222	0.25	0	0	0.153846	0.176471	0	0	0.166667	0.2	0.0625
																			17.25	0	0	0.444444	0.25	0	0	0.153846	0.176471	0	0	0.166667	0.2	0.0625
																			17.5	0	0	0.444444	0.25	0	0	0.153846	0.176471	0	0	0.166667	0.2	0.0625
																			17.75	0	0	0.444444	0.25	0	0	0.153846	0.176471	0	0	0.166667	0.2	0.0625
																			18	0	0	0.444444	0.25	0	0	0.153846	0.176471	0	0	0.166667	0.2	0.0625
																			18.25	0	0	0.444444	0.25	0	0	0.153846	0.176471	0	0	0.166667	0.2	0.0625
																			18.5	0	0	0.444444	0.25	0	0	0.153846	0.176471	0	0	0.166667	0.2	0.0625
																			18.75	0	0	0.444444	0.25	0	0	0.153846	0.176471	0	0	0.166667	0.4	0.0625
																			19	0	0	0.444444	0.25	0	0	0.153846	0.176471	0	0	0.166667	0.4	0.0625
																			19.25	0	0	0.444444	0.25	0	0	0.153846	0.176471	0	0	0.166667	0.4	0.125
																			19.5	0	0	0.444444	0.25	0	0	0.153846	0.176471	0	0	0.166667	0.4	0.125
																			19.75	0	0	0.444444	0.25	0	0	0.153846	0.176471	0	0	0.166667	0.4	0.125
																			20	0	0	0.444444	0.25	0	0	0.230769	0.235294	0	0	0.166667	0.4	0.1875
																			20.25	0	0	0.444444	0.25	0	0	0.230769	0.235294	0	0	0.166667	0.4	0.1875
																			20.5	0	0	0.444444	0.25	0	0	0.230769	0.235294	0	0	0.166667	0.4	0.1875
																			20.75	0	0	0.444444	0.25	0	0	0.230769	0.235294	0	0	0.166667	0.4	0.1875
																			21	0	0	0.444444	0.25	0	0	0.230769	0.235294	0	0	0.166667	0.4	0.25
																			21.25	0	0	0.444444	0.25	0	0	0.230769	0.235294	0	0	0.166667	0.4	0.25
																			21.5	0	0	0.444444	0.25	0	0	0.230769	0.235294	0	0	0.166667	0.4	0.25
																			21.75	0	0	0.444444	0.25	0	0	0.230769	0.235294	0	0	0.166667	0.4	0.3125
																			22	0	0	0.444444	0.25	0	0	0.230769	0.235294	0	0	0.166667	0.4	0.3125
																			22.25	0	0	0.444444	0.25	0	0.125	0.230769	0.235294	0	0	0.166667	0.4	0.3125
																			22.5	0	0	0.444444	0.25	0	0.125	0.230769	0.235294	0	0	0.166667	0.4	0.3125
																			22.75	0	0	0.444444	0.25	0	0.125	0.230769	0.235294	0	0	0.166667	0.4	0.3125
																			23	0	0	0.444444	0.5	0	0.125	0.230769	0.235294	0	0	0.166667	0.4	0.3125
																			23.25	0	0	0.444444	0.5	0	0.125	0.230769	0.235294	0	0	0.166667	0.4	0.3125
																			23.5	0	0	0.444444	0.5	0	0.125	0.230769	0.235294	0	0	0.166667	0.4	0.3125
																			23.75	0	0	0.444444	0.5	0	0.125	0.230769	0.235294	0	0	0.166667	0.4	0.3125
																			24	0	0	0.444444	0.5	0	0.125	0.230769	0.235294	0	0	0.166667	0.4	0.375
																			24.25	0	0	0.444444	0.5	0	0.125	0.230769	0.235294	0	0	0.166667	0.4	0.375
																			24.5	0	0	0.444444	0.5	0	0.125	0.230769	0.235294	0	0	0.166667	0.4	0.375
																			24.75	0	0	0.444444	0.5	0	0.125	0.230769	0.235294	0	0	0.166667	0.4	0.375
																			25	0	0	0.444444	0.5	0	0.25	0.230769	0.235294	0	0	0.166667	0.4	0.375
																			25.25	0	0	0.444444	0.5	0	0.25	0.230769	0.235294	0	0	0.166667	0.4	0.375
																			25.5	0	0	0.444444	0.5	0	0.25	0.230769	0.294118	0	0	0.166667	0.4	0.375
																			25.75	0	0	0.444444	0.5	0	0.25	0.230769	0.294118	0	0	0.166667	0.4	0.375
																			26	0	0	0.555556	0.5	0	0.25	0.230769	0.294118	0	0	0.166667	0.4	0.375
																			26.25	0	0	0.555556	0.5	0	0.25	0.230769	0.294118	0	0	0.166667	0.4	0.375
																			26.5	0	0	0.555556	0.5	0	0.25	0.230769	0.294118	0	0	0.166667	0.4	0.4375
																			26.75	0	0	0.555556	0.75	0	0.25	0.230769	0.294118	0	0	0.166667	0.4	0.4375
																			27	0	0.043478	0.555556	0.75	0	0.25	0.230769	0.294118	0	0	0.166667	0.4	0.4375
																			27.25	0	0.043478	0.555556	0.75	0	0.25	0.230769	0.294118	0	0	0.166667	0.4	0.5
																			27.5	0	0.043478	0.555556	0.75	0	0.25	0.230769	0.294118	0	0	0.166667	0.4	0.5
																			27.75	0	0.043478	0.555556	0.75	0	0.25	0.230769	0.294118	0	0	0.166667	0.4	0.5
																			28	0	0.043478	0.555556	0.75	0	0.25	0.230769	0.294118	0	0	0.166667	0.4	0.5
																			28.25	0	0.043478	0.555556	0.75	0	0.25	0.230769	0.294118	0	0	0.166667	0.4	0.5
																			28.5	0	0.043478	0.555556	0.75	0	0.25	0.230769	0.294118	0	0	0.166667	0.4	0.5
																			28.75	0	0.043478	0.555556	0.75	0	0.25	0.230769	0.294118	0	0	0.166667	0.4	0.5
																			29	0	0.043478	0.555556	0.75	0	0.25	0.230769	0.294118	0	0	0.166667	0.4	0.5
																			29.25	0	0.043478	0.555556	0.75	0	0.25	0.230769	0.294118	0	0	0.166667	0.4	0.5
																			29.5	0	0.043478	0.555556	0.75	0	0.25	0.230769	0.294118	0	0	0.166667	0.4	0.5
																			29.75	0	0.043478	0.555556	0.75	0	0.25	0.230769	0.294118	0	0	0.166667	0.4	0.5
																			30	0	0.043478	0.555556	0.75	0	0.25	0.230769	0.294118	0	0	0.166667	0.4	0.5
																			30.25	0	0.043478	0.555556	1	0	0.25	0.230769	0.294118	0	0	0.166667	0.4	0.5
																			30.5	0	0.043478	0.555556	1	0	0.25	0.230769	0.294118	0	0	0.166667	0.4	0.5
																			30.75	0	0.043478	0.555556	1	0	0.25	0.230769	0.294118	0	0	0.166667	0.4	0.5
																			31	0	0.043478	0.555556	1	0	0.25	0.230769	0.294118	0	0	0.166667	0.4	0.5
																			31.25	0	0.043478	0.555556	1	0	0.25	0.230769	0.294118	0	0	0.166667	0.4	0.5
																			31.5	0	0.043478	0.555556	1	0	0.25	0.230769	0.294118	0	0	0.166667	0.4	0.5625
																			31.75	0	0.043478	0.555556	1	0	0.25	0.230769	0.294118	0	0	0.166667	0.4	0.625
																			32	0	0.043478	0.555556	1	0	0.25	0.230769	0.294118	0	0	0.166667	0.4	0.6875
																			32.25	0	0.043478	0.555556	1	0	0.25	0.230769	0.294118	0	0	0.166667	0.4	0.6875
																			32.5	0	0.043478	0.555556	1	0	0.25	0.230769	0.294118	0	0	0.166667	0.4	0.6875
																			32.75	0.035714	0.086957	0.555556	1	0	0.25	0.230769	0.294118	0	0	0.166667	0.4	0.6875
																			33	0.035714	0.086957	0.555556	1	0	0.25	0.230769	0.294118	0	0	0.166667	0.4	0.6875
																			33.25	0.035714	0.086957	0.666667	1	0	0.25	0.230769	0.294118	0	0	0.166667	0.4	0.6875
																			33.5	0.035714	0.086957	0.666667	1	0	0.25	0.230769	0.294118	0.142857	0	0.166667	0.4	0.6875
																			33.75	0.035714	0.086957	0.666667	1	0	0.25	0.230769	0.294118	0.142857	0	0.166667	0.6	0.75
																			34	0.035714	0.086957	0.666667	1	0	0.25	0.230769	0.294118	0.142857	0	0.166667	0.6	0.875
																			34.25	0.035714	0.086957	0.666667	1	0	0.25	0.230769	0.294118	0.142857	0	0.166667	0.6	0.875
																			34.5	0.035714	0.086957	0.666667	1	0	0.25	0.230769	0.294118	0.142857	0	0.166667	0.6	0.875
																			34.75	0.035714	0.086957	0.666667	1	0	0.25	0.230769	0.294118	0.142857	0.166667	0.166667	0.6	0.875
																			35	0.035714	0.086957	0.666667	1	0	0.25	0.230769	0.294118	0.142857	0.166667	0.166667	0.6	0.875
																			35.25	0.107143	0.086957	0.666667	1	0	0.25	0.230769	0.294118	0.142857	0.166667	0.166667	0.6	0.875
																			35.5	0.107143	0.086957	0.666667	1	0	0.25	0.230769	0.294118	0.142857	0.166667	0.166667	0.6	0.875
																			35.75	0.142857	0.130435	0.666667	1	0	0.25	0.230769	0.294118	0.142857	0.166667	0.166667	0.6	0.9375
																			36	0.178571	0.130435	0.666667	1	0	0.25	0.230769	0.294118	0.142857	0.166667	0.166667	0.6	1.0625
																			36.25	0.178571	0.130435	0.666667	1	0	0.25	0.230769	0.294118	0.142857	0.166667	0.166667	0.6	1.0625
																			36.5	0.214286	0.130435	0.666667	1	0	0.25	0.230769	0.294118	0.142857	0.166667	0.166667	0.6	1.125
																			36.75	0.214286	0.130435	0.666667	1	0	0.375	0.230769	0.294118	0.142857	0.166667	0.166667	0.6	1.1875
																			37	0.214286	0.173913	0.666667	1	0	0.375	0.230769	0.294118	0.142857	0.166667	0.333333	0.6	1.1875
																			37.25	0.214286	0.173913	0.666667	1	0	0.375	0.230769	0.294118	0.142857	0.166667	0.333333	0.6	1.25
																			37.5	0.25	0.173913	0.666667	1	0	0.375	0.230769	0.294118	0.142857	0.166667	0.333333	0.6	1.25
																			37.75	0.25	0.217391	0.666667	1	0	0.375	0.230769	0.294118	0.142857	0.166667	0.333333	0.6	1.25
																			38	0.285714	0.26087	0.666667	1	0	0.375	0.230769	0.294118	0.142857	0.166667	0.5	0.6	1.3125
																			38.25	0.285714	0.304348	0.666667	1.25	0	0.375	0.230769	0.294118	0.142857	0.166667	0.5	0.6	1.3125
																			38.5	0.321429	0.347826	0.666667	1.25	0	0.375	0.230769	0.294118	0.142857	0.166667	0.5	0.6	1.4375
																			38.75	0.321429	0.347826	0.666667	1.25	0	0.375	0.230769	0.294118	0.142857	0.166667	0.5	0.6	1.5
																			39	0.321429	0.347826	0.777778	1.25	0	0.375	0.230769	0.294118	0.285714	0.333333	0.5	0.6	1.5
																			39.25	0.357143	0.347826	0.777778	1.25	0	0.375	0.230769	0.294118	0.285714	0.333333	0.5	0.6	1.5625
																			39.5	0.357143	0.347826	0.888889	1.25	0	0.375	0.230769	0.294118	0.285714	0.333333	0.5	0.6	1.5625
																			39.75	0.428571	0.347826	0.888889	1.25	0	0.375	0.230769	0.294118	0.285714	0.333333	0.5	0.6	1.625
																			40	0.428571	0.347826	0.888889	1.25	0	0.375	0.230769	0.294118	0.285714	0.5	0.5	0.6	1.6875
																			40.25	0.428571	0.347826	0.888889	1.25	0	0.375	0.230769	0.294118	0.285714	0.5	0.5	0.6	1.8125
																			40.5	0.428571	0.347826	0.888889	1.25	0	0.375	0.230769	0.294118	0.285714	0.5	0.5	0.8	1.875
																			40.75	0.5	0.347826	0.888889	1.25	0	0.375	0.230769	0.294118	0.285714	0.5	0.5	0.8	1.9375
																			41	0.5	0.347826	0.888889	1.25	0	0.375	0.230769	0.294118	0.285714	0.5	0.5	0.8	2.0625
																			41.25	0.5	0.347826	0.888889	1.25	0	0.375	0.230769	0.294118	0.285714	0.5	0.5	0.8	2.0625
																			41.5	0.5	0.347826	0.888889	1.25	0	0.375	0.230769	0.294118	0.571429	0.5	0.5	0.8	2.0625
																			41.75	0.5	0.347826	0.888889	1.25	0	0.375	0.230769	0.294118	0.571429	0.5	0.5	0.8	2.0625
																			42	0.5	0.347826	1	1.5	0	0.375	0.230769	0.294118	0.571429	0.5	0.5	0.8	2.0625
																			42.25	0.5	0.347826	1.11111	1.5	0	0.375	0.230769	0.294118	0.571429	0.5	0.5	0.8	2.0625
																			42.5	0.5	0.347826	1.11111	1.5	0	0.375	0.230769	0.294118	0.571429	0.5	0.5	0.8	2.125
																			42.75	0.5	0.434783	1.11111	1.5	0	0.375	0.230769	0.294118	0.571429	0.5	0.5	0.8	2.375
																			43	0.5	0.434783	1.11111	1.5	0	0.375	0.230769	0.294118	0.714286	0.5	0.5	0.8	2.375
																			43.25	0.5	0.434783	1.11111	1.5	0	0.375	0.230769	0.294118	0.714286	0.5	0.5	0.8	2.375
																			43.5	0.5	0.434783	1.11111	1.5	0	0.375	0.230769	0.294118	0.714286	0.5	0.666667	0.8	2.375
																			43.75	0.5	0.434783	1.11111	1.5	0	0.375	0.230769	0.294118	0.857143	0.5	0.666667	0.8	2.4375
																			44	0.571429	0.434783	1.11111	1.5	0	0.375	0.230769	0.294118	0.857143	0.5	0.833333	0.8	2.4375
																			44.25	0.571429	0.434783	1.11111	1.5	0	0.375	0.230769	0.294118	0.857143	0.5	1	0.8	2.4375
																			44.5	0.607143	0.434783	1.11111	1.5	0	0.375	0.230769	0.294118	0.857143	0.5	1	0.8	2.4375
																			44.75	0.642857	0.478261	1.11111	1.5	0	0.375	0.230769	0.294118	0.857143	0.5	1	0.8	2.5
																			45	0.642857	0.478261	1.11111	1.75	0	0.375	0.230769	0.294118	0.857143	0.5	1	1	2.5
																			45.25	0.714286	0.478261	1.11111	2	0	0.375	0.230769	0.294118	0.857143	0.5	1	1	2.5
																			45.5	0.714286	0.521739	1.11111	2	0	0.375	0.230769	0.294118	0.857143	0.5	1	1	2.5
																			45.75	0.714286	0.521739	1.11111	2	0	0.375	0.230769	0.294118	0.857143	0.5	1	1	2.5625
																			46	0.821429	0.521739	1.11111	2	0	0.375	0.230769	0.294118	1	0.5	1	1	2.5625
																			46.25	0.821429	0.521739	1.11111	2	0	0.375	0.230769	0.294118	1	0.5	1	1.2	2.5625
																			46.5	0.821429	0.521739	1.11111	2	0	0.375	0.230769	0.294118	1	0.5	1	1.2	2.5625
																			46.75	0.821429	0.521739	1.11111	2.25	0	0.375	0.230769	0.294118	1.14286	0.5	1	1.2	2.625
																			47	0.821429	0.565217	1.11111	2.5	0	0.375	0.230769	0.294118	1.14286	0.5	1	1.2	2.625
																			47.25	0.857143	0.608696	1.22222	2.5	0	0.375	0.230769	0.294118	1.14286	0.5	1	1.4	2.6875
																			47.5	0.892857	0.652174	1.22222	2.5	0	0.375	0.230769	0.352941	1.14286	0.5	1	1.4	2.75
																			47.75	0.892857	0.695652	1.33333	2.5	0	0.375	0.230769	0.352941	1.14286	0.5	1	1.4	2.8125
																			48	0.892857	0.73913	1.33333	2.5	0	0.375	0.230769	0.352941	1.14286	0.666667	1	1.4	2.8125
																			48.25	0.892857	0.782609	1.33333	2.5	0	0.375	0.230769	0.352941	1.28571	0.666667	1	1.4	3.125
																			48.5	0.892857	0.782609	1.33333	2.5	0	0.375	0.230769	0.352941	1.28571	0.666667	1	1.4	3.1875
																			48.75	0.928571	0.782609	1.33333	2.5	0	0.375	0.230769	0.352941	1.42857	0.833333	1	1.4	3.25
																			49	0.928571	0.782609	1.33333	2.5	0	0.375	0.230769	0.352941	1.42857	0.833333	1	1.4	3.25
																			49.25	0.928571	0.826087	1.33333	2.5	0	0.375	0.230769	0.352941	1.57143	0.833333	1	1.6	3.25
																			49.5	0.928571	0.826087	1.33333	2.5	0	0.375	0.230769	0.352941	1.57143	0.833333	1	1.6	3.375
																			49.75	0.928571	0.869565	1.33333	2.5	0	0.375	0.230769	0.352941	1.57143	0.833333	1	1.8	3.4375
																			50	0.964286	0.869565	1.33333	2.5	0	0.375	0.230769	0.352941	1.57143	0.833333	1	1.8	3.5
																			50.25	0.964286	0.869565	1.44444	2.5	0	0.375	0.230769	0.352941	1.71429	0.833333	1.16667	1.8	3.625
																			50.5	0.964286	0.913043	1.44444	2.75	0	0.375	0.230769	0.352941	1.71429	0.833333	1.16667	1.8	3.625
																			50.75	1	0.913043	1.55556	2.75	0	0.375	0.230769	0.352941	1.71429	0.833333	1.16667	1.8	3.625
																			51	1.03571	0.956522	1.55556	2.75	0	0.375	0.230769	0.352941	1.71429	0.833333	1.33333	1.8	3.75
																			51.25	1.10714	1.04348	1.55556	2.75	0	0.375	0.230769	0.352941	1.71429	0.833333	1.33333	1.8	3.75
																			51.5	1.10714	1.04348	1.55556	2.75	0	0.375	0.230769	0.352941	1.71429	0.833333	1.33333	1.8	3.8125
																			51.75	1.21429	1.04348	1.55556	2.75	0	0.375	0.230769	0.352941	1.71429	0.833333	1.33333	1.8	3.9375
																			52	1.21429	1.13044	1.55556	2.75	0	0.375	0.230769	0.352941	1.71429	0.833333	1.33333	1.8	3.9375
																			52.25	1.21429	1.17391	1.55556	2.75	0	0.375	0.230769	0.352941	1.71429	0.833333	1.33333	1.8	4.0625
																			52.5	1.21429	1.21739	1.55556	2.75	0	0.375	0.230769	0.352941	1.71429	0.833333	1.33333	1.8	4.0625
																			52.75	1.28571	1.21739	1.55556	2.75	0	0.5	0.230769	0.352941	1.71429	0.833333	1.33333	1.8	4.1875
																			53	1.35714	1.26087	1.55556	2.75	0	0.5	0.230769	0.352941	1.71429	0.833333	1.33333	1.8	4.1875
																			53.25	1.39286	1.26087	1.55556	2.75	0	0.5	0.230769	0.352941	1.71429	0.833333	1.33333	1.8	4.3125
																			53.5	1.42857	1.30435	1.55556	2.75	0	0.625	0.230769	0.352941	1.71429	0.833333	1.33333	1.8	4.3125
																			53.75	1.53571	1.34783	1.55556	3	0	0.625	0.230769	0.352941	1.71429	0.833333	1.33333	1.8	4.5
																			54	1.64286	1.43478	1.55556	3	0	0.625	0.230769	0.352941	1.71429	0.833333	1.33333	1.8	4.625
																			54.25	1.71429	1.52174	1.55556	3	0	0.625	0.230769	0.352941	1.71429	1	1.33333	1.8	4.625
																			54.5	1.75	1.52174	1.55556	3	0	0.625	0.230769	0.352941	1.71429	1	1.33333	1.8	4.6875
																			54.75	1.78571	1.52174	1.66667	3	0	0.625	0.230769	0.352941	1.71429	1	1.33333	1.8	4.875
																			55	1.78571	1.6087	1.66667	3	0	0.625	0.230769	0.352941	1.71429	1	1.33333	1.8	4.9375
																			55.25	1.78571	1.69565	1.66667	3	0	0.625	0.230769	0.352941	1.71429	1	1.33333	1.8	5
																			55.5	1.78571	1.69565	1.66667	3	0	0.625	0.230769	0.352941	1.71429	1	1.33333	1.8	5.0625
																			55.75	1.78571	1.69565	1.66667	3	0	0.625	0.230769	0.352941	1.71429	1	1.33333	1.8	5.25
																			56	1.82143	1.78261	1.66667	3	0	0.625	0.230769	0.352941	1.71429	1	1.33333	1.8	5.4375
																			56.25	1.82143	1.78261	1.77778	3.25	0	0.625	0.230769	0.352941	1.71429	1.16667	1.33333	1.8	5.4375
																			56.5	1.89286	1.78261	1.77778	3.25	0	0.625	0.230769	0.352941	1.85714	1.16667	1.33333	1.8	5.4375
																			56.75	1.89286	1.82609	1.77778	3.25	0	0.625	0.230769	0.352941	2	1.16667	1.33333	1.8	5.4375
																			57	1.96429	1.86956	1.77778	3.25	0	0.75	0.230769	0.352941	2.14286	1.16667	1.33333	1.8	5.5
																			57.25	2	1.86956	1.77778	3.25	0	0.75	0.230769	0.352941	2.14286	1.16667	1.33333	1.8	5.625
																			57.5	2.07143	1.86956	1.77778	3.25	0	0.75	0.230769	0.352941	2.28571	1.16667	1.33333	1.8	5.6875
																			57.75	2.17857	1.86956	1.77778	3.25	0	0.75	0.230769	0.352941	2.28571	1.16667	1.33333	1.8	5.8125
																			58	2.17857	1.86956	1.77778	3.25	0	0.75	0.230769	0.352941	2.28571	1.33333	1.33333	1.8	5.8125
																			58.25	2.25	1.91304	1.77778	3.5	0	0.75	0.230769	0.352941	2.28571	1.5	1.33333	1.8	5.9375
																			58.5	2.28571	1.91304	1.77778	3.5	0	0.875	0.230769	0.352941	2.57143	1.5	1.5	1.8	5.9375
																			58.75	2.28571	1.95652	1.77778	3.5	0	0.875	0.230769	0.352941	2.71429	1.66667	1.5	1.8	6.1875
																			59	2.32143	2	1.77778	3.5	0	0.875	0.230769	0.352941	2.85714	1.83333	1.5	1.8	6.375
																			59.25	2.35714	2	1.88889	3.5	0	0.875	0.230769	0.352941	2.85714	1.83333	1.5	1.8	6.5
																			59.5	2.35714	2.04348	1.88889	3.5	0	0.875	0.230769	0.352941	2.85714	1.83333	1.5	1.8	6.75
																			59.75	2.35714	2.04348	1.88889	3.5	0	0.875	0.230769	0.352941	3	1.83333	1.5	1.8	6.875
																			60	2.35714	2.08696	1.88889	3.5	0	0.875	0.230769	0.352941	3.14286	1.83333	1.5	2	7
																			60.25	2.35714	2.08696	1.88889	3.5	0	0.875	0.230769	0.352941	3.28571	1.83333	1.5	2	7
																			60.5	2.42857	2.08696	1.88889	3.5	0	0.875	0.230769	0.352941	3.28571	1.83333	1.5	2	7.125
																			60.75	2.42857	2.13043	1.88889	3.5	0	0.875	0.230769	0.352941	3.28571	1.83333	1.5	2	7.1875
																			61	2.42857	2.13043	1.88889	3.5	0	0.875	0.230769	0.352941	3.28571	1.83333	1.5	2	7.3125
																			61.25	2.46429	2.13043	1.88889	3.5	0	0.875	0.230769	0.352941	3.42857	1.83333	1.5	2	7.5
																			61.5	2.46429	2.17391	1.88889	3.5	0	0.875	0.230769	0.352941	3.42857	2	1.5	2	7.625
																			61.75	2.46429	2.17391	1.88889	3.5	0	0.875	0.230769	0.352941	3.42857	2.16667	1.5	2	7.6875
																			62	2.5	2.17391	1.88889	3.5	0	0.875	0.230769	0.352941	3.42857	2.16667	1.5	2	7.8125
																			62.25	2.5	2.17391	1.88889	3.5	0	0.875	0.230769	0.352941	3.42857	2.16667	1.5	2	8
																			62.5	2.5	2.21739	1.88889	3.5	0	0.875	0.230769	0.352941	3.42857	2.16667	1.5	2	8.125
																			62.75	2.53571	2.21739	1.88889	3.5	0	0.875	0.230769	0.352941	3.42857	2.16667	1.5	2	8.1875
																			63	2.53571	2.21739	1.88889	3.5	0	0.875	0.230769	0.352941	3.42857	2.16667	1.5	2	8.25
																			63.25	2.57143	2.26087	1.88889	3.5	0	0.875	0.230769	0.352941	3.57143	2.16667	1.5	2	8.375
																			63.5	2.64286	2.30435	1.88889	3.5	0	0.875	0.230769	0.352941	3.57143	2.16667	1.5	2	8.4375
																			63.75	2.64286	2.34783	1.88889	3.5	0	0.875	0.230769	0.352941	3.71429	2.16667	1.5	2	8.4375
																			64	2.71429	2.34783	2	3.75	0	0.875	0.230769	0.352941	3.71429	2.16667	1.5	2	8.5625
																			64.25	2.71429	2.3913	2	3.75	0	0.875	0.230769	0.352941	3.71429	2.16667	1.5	2	8.75
																			64.5	2.75	2.52174	2	3.75	0	0.875	0.230769	0.352941	3.71429	2.16667	1.5	2.2	8.8125
																			64.75	2.82143	2.52174	2	3.75	0	0.875	0.230769	0.352941	3.71429	2.16667	1.5	2.2	9
																			65	2.85714	2.52174	2	3.75	0	0.875	0.230769	0.352941	3.71429	2.16667	1.5	2.2	9.125
																			65.25	2.92857	2.65217	2	3.75	0	0.875	0.230769	0.352941	3.71429	2.16667	1.5	2.2	9.1875
																			65.5	2.96429	2.65217	2	3.75	0	0.875	0.230769	0.352941	3.71429	2.33333	1.5	2.2	9.25
																			65.75	2.96429	2.65217	2	3.75	0	0.875	0.230769	0.352941	3.85714	2.33333	1.5	2.2	9.3125
																			66	3.07143	2.65217	2	3.75	0	0.875	0.230769	0.352941	3.85714	2.33333	1.5	2.2	9.375
																			66.25	3.10714	2.65217	2	3.75	0	0.875	0.230769	0.352941	4	2.5	1.5	2.2	9.5
																			66.5	3.10714	2.65217	2	3.75	0	0.875	0.307692	0.352941	4.14286	2.5	1.5	2.2	9.625
																			66.75	3.10714	2.65217	2	3.75	0	0.875	0.307692	0.352941	4.14286	2.5	1.5	2.2	9.75
																			67	3.10714	2.65217	2	3.75	0	0.875	0.307692	0.352941	4.28571	2.5	1.5	2.2	9.8125
																			67.25	3.10714	2.65217	2	4	0	0.875	0.307692	0.352941	4.28571	2.5	1.5	2.2	9.9375
																			67.5	3.14286	2.65217	2	4	0	0.875	0.307692	0.352941	4.28571	2.5	1.5	2.2	9.9375
																			67.75	3.14286	2.65217	2.11111	4	0	0.875	0.307692	0.352941	4.28571	2.66667	1.5	2.2	10
																			68	3.14286	2.78261	2.11111	4	0	0.875	0.307692	0.352941	4.28571	2.83333	1.5	2.2	10.0625
																			68.25	3.25	2.78261	2.11111	4	0	0.875	0.307692	0.352941	4.42857	2.83333	1.5	2.2	10.1875
																			68.5	3.25	2.78261	2.11111	4	0	0.875	0.307692	0.352941	4.42857	2.83333	1.5	2.2	10.375
																			68.75	3.25	2.82609	2.11111	4.25	0	0.875	0.307692	0.352941	4.42857	2.83333	1.5	2.2	10.4375
																			69	3.32143	2.82609	2.11111	4.25	0	0.875	0.307692	0.352941	4.42857	3	1.5	2.2	10.625
																			69.25	3.39286	2.82609	2.33333	4.25	0	0.875	0.307692	0.352941	4.42857	3	1.5	2.2	10.625
																			69.5	3.42857	2.82609	2.33333	4.25	0	0.875	0.307692	0.352941	4.42857	3	1.5	2.2	10.625
																			69.75	3.42857	3	2.33333	4.25	0	0.875	0.307692	0.352941	4.42857	3.16667	1.5	2.2	10.8125
																			70	3.42857	3.04348	2.33333	4.25	0	1	0.307692	0.352941	4.42857	3.16667	1.5	2.2	10.875
																			70.25	3.46429	3.04348	2.33333	4.25	0	1	0.307692	0.352941	4.42857	3.16667	1.5	2.2	10.875
																			70.5	3.57143	3.17391	2.33333	4.25	0	1	0.307692	0.352941	4.42857	3.16667	1.5	2.2	10.875
																			70.75	3.64286	3.21739	2.33333	4.25	0	1	0.307692	0.352941	4.42857	3.16667	1.5	2.2	10.875
																			71	3.67857	3.21739	2.33333	4.25	0	1	0.307692	0.352941	4.42857	3.16667	1.5	2.2	10.875
																			71.25	3.75	3.21739	2.33333	4.25	0	1	0.307692	0.352941	4.57143	3.16667	1.5	2.2	10.875
																			71.5	3.78571	3.21739	2.33333	4.25	0	1	0.307692	0.352941	4.57143	3.16667	1.5	2.2	10.875
																			71.75	3.78571	3.26087	2.33333	4.25	0	1	0.307692	0.352941	4.57143	3.16667	1.5	2.4	10.875
																			72	3.78571	3.34783	2.33333	4.25	0	1	0.307692	0.352941	4.85714	3.33333	1.5	2.4	10.875
