# Supplementary material for: Lymph node homeostasis and adaptation to immune challenge resolved by fibroblast network mechanics
Source: Nat Immunol. 2022 Jul 26;23(8):1169–82. doi: 10.1038/s41590-022-01272-5 (PMC9355877; doi:10.1038/s41590-022-01272-5)
Supplement: Source Data Fig. 6 — Statistical source data for graphs and plots in Fig. 6. [file 41590_2022_1272_MOESM23_ESM.xlsx]

## Sheet: List_Fig_Numeric
	List of Figures for Numerical Data	Description
	Fig. 6d	PDPN deletion lymph node mass
	Fig. 6g	Recoil curves PDPN deletion
	Fig. 6h	Initial recoil velocity PDPN deletion

## Sheet: Fig. 6d, g, h 
	Fig. 6d	PDPN deletion lymph node mass						Fig. 6g	Recoil curves PDPN deletion
N	GFP	PDPN -/-	GFP DY3	PDPN -/- DY3	GFP DY5	PDPN-/- DY5		Time (s)	GFP Day 0
10	3.5	5.9	4.2	3.2	7.9	7.9		-1.08	-0.145533	-0.131319		0.111435	0.0404505	-0.124369	-0.0104341		-0.0332066	-0.108094		0.00096476	0.0219363	-0.0382824	-0.0345632	0.0265756		-0.0054778	-0.0140099	0.0957986	-0.0076955		0.104494	-0.228683	0.0333303	0.0481205		-0.088	-0.0231809	-0.130122		-0.0463184	-0.0106492	0.0467803	-0.047138	-0.0338305	0.170316		-0.21072	0.174634	0.0129078
9	3.9	5.3	6	5.5	4.3	4.8		-0.54	0	0		0	0	0	0		0	0		0	0	0	0	0		0	0	0	0		0	0	0	0		0	0	0		0	0	0	0	0	0		0	0	0
6								0	0.508317	0.534562		0.630573	0.337738	0.275756	0.786929		0.232659	0.21289		0.386188	0.350982	0.418777	0.240532	0.29328		0.340683	0.343878	0.493235	0.702385		0.767662	1.00864	0.409022	0.652462		0.348	0.208619	0.267584		0.233732	0.56962	1.3642	0.498051	0.848879	0.581064		0.341439	0.663848	0.504209
5	5.5	3.7	3.6	5.3	5.2	3		0.54	0.577813	0.652854		0.627211	0.561467	0.398816	0.845659		0.454731	0.356479		0.473676	0.405941	0.605408	0.3628	0.268716		0.409528	0.561753	0.54194	0.848342		1.02164	1.08677	0.560049	0.745131		0.326	0.245868	0.384545		0.741376	0.912257	2.15183	0.722374	1.01061	0.739338		0.661688	0.876253	0.696163
4	2.4	5.4	4.5	5.7	7.1	5.8		1.08	0.646545	0.703028		0.611865	0.577037	0.330631	0.887965		0.565505	0.45762		0.694892	0.557079	0.795541	0.397498	0.347416		0.715628	0.525369	0.55024	0.856541		1.08701	1.39475	0.899736	0.722395		0.54	0.237044	0.192536		0.725759	0.879965	2.50382	0.825035	0.881611	0.980986		0.625319	1.07042	0.778206
4	2.6	5.1						1.62	0.894149	0.821784		0.613134	0.531129	0.296896	0.985765		0.436403	0.700329		0.577397	0.461905	0.793322	0.44581	0.568602		0.68112	0.89924	0.558715	0.91757		1.04208	1.8717	0.851182	0.941994		0.664	0.357839	0.484828		0.92024	0.953497	2.59912	0.900704	0.938859	1.25738		0.752383	1.43611	0.925971
	3	4.1	7.4	5.5				2.16	0.909906	0.685277		0.582168	0.82418	0.387757	1.0659		0.549171	0.704293		0.766293	0.690126	0.864298	0.470379	0.569402		0.826648	0.798471	0.857808	0.915951		1.08958	1.53826	0.862816	1.12558		0.581	0.359159	0.451868		0.989831	1.01579	2.6976	0.775964	0.959104	1.11748		1.05811	1.2965	0.98981
			7.7					2.7	0.899334	1.04602		0.668006	0.838677	0.371675	0.966029		1.00312	0.742095		0.710952	0.659003	0.860616	0.435177	0.569102		0.847336	0.774659	0.794932	0.847606		1.07665	1.80185	0.951206	1.18765		0.766	0.373148	0.458394		1.01115	1.16103	2.98879	0.834942	1.11105	1.77592		0.844373	1.32504	0.942212
	3.5	2.3						3.24	0.986486	1.02983		0.658901	0.992332	0.758359	1.12032		0.627864	0.885235		0.802666	0.788141	0.995223	0.4866	0.592262		0.839781	0.997911	0.904044	0.922093		1.08682	1.94084	1.14101	1.15889		0.766	0.423591	0.543235		1.20452	1.20064	3.04503	1.09811	1.13891	1.36208		0.713138	1.32504	0.937667
	2.9	3.5						3.78	0.972006	1.15854		0.651002	0.921797	0.851842	1.51048		0.970255	0.842788		1.08544	0.669019	1.02622	0.450924	0.570201		0.766511	0.971495	0.884557	0.884428		1.08052	1.89506	1.14101	1.22127		0.766	0.452306	0.602318		1.27374	1.15024	3.09056	1.17419	1.15781	1.57568		0.9588	1.32504	0.93915
	5.4	3.5						4.32	0.972006	1.19282		0.851087	0.829307	0.723337	1.5557		1.06825	0.897204		1.25356	0.682562	1.02108	0.508309	0.59528		0.834021	0.971495	0.921939	0.924196		1.05707	1.96373	1.14101	1.16517		0.766	0.452306	0.602318		1.32387	1.27095	3.41814	1.3123	1.08754	1.59453		1.03681	1.32504	0.911703
	4.6							4.86	0.972006	1.22355		0.570502	0.885297	0.776903	1.50396		1.18998	0.995802		1.19314	0.706625	1.11392	0.497723	0.618469		0.876407	0.971495	0.921939	0.924196		1.3953	1.951	1.14101	1.16517		0.766	0.452306	0.602318		1.29093	1.30419	3.38577	1.12659	1.09627	1.6156		1.20526	1.32504	0.911703
								5.4	0.972006	1.14191		0.618306	0.993111	0.7646	1.52419		1.13164	0.998614		1.2173	0.706625	1.07579	0.529626	0.58746		0.958595	0.971495	0.921939	0.924196		1.35753	1.951	1.14101	1.16517		0.766	0.452306	0.602318		1.34628	1.27187	3.44475	1.1524	1.11746	1.95625		1.19014	1.32504	0.911703
	Fig. 6h	Initial recoil velocity PDPN deletion						5.94	0.972006	1.14191		0.658236	0.911775	0.766261	1.55051		1.28165	0.994312		1.18303	0.706625	1.0457	0.531082	0.62696		0.953716	0.971495	0.921939	0.924196		1.35689	1.951	1.14101	1.16517		0.766	0.452306	0.602318		1.40294	1.25457	3.39173	1.20368	1.13424	1.85232		1.08703	1.32504	0.911703
N	GFP Day 0	PDPN -/- Day 0	GFP Day 3	PDPN-/- Day 3	GFP Day 5	PDPN-/- Day 5		6.48	0.972006	1.14191		0.746056	1.04207	0.831189	1.5737		1.28268	0.93773		1.14278	0.706625	1.1067	0.551266	0.748147		0.969354	0.971495	0.921939	0.924196		1.33914	1.951	1.14101	1.16517		0.766	0.452306	0.602318		1.35063	1.30629	3.5114	1.20368	1.14735	1.92078		1.11393	1.32504	0.911703
48	0.818546	0.667133	0.3133	0.772634	1.15239	0.77813		7.02	0.972006	1.14191		0.698085	1.09048	0.87488	1.56894		1.27275	0.984754		1.13951	0.706625	1.10614	0.553524	0.721215		0.957127	0.971495	0.921939	0.924196		1.49545	1.951	1.14101	1.16517		0.766	0.452306	0.602318		1.48093	1.30629	3.5114	1.20368	1.30213	1.87219		1.28897	1.32504	1.0677
44	0.860808	0.511843	0.191134	0.492206	1.19882	3.22713		7.56	0.972006	1.14191		0.727599	1.09048	0.87488	1.51477		1.4156	1.00898		1.1284	0.706625	1.14895	0.554857	0.673557		0.918389	0.971495	0.921939	0.924196		1.47992	1.951	1.14101	1.16517		0.766	0.452306	0.602318		1.45097	1.30088	3.7299	1.20368	1.32648	1.79986		1.18361	1.32504	1.0677
18	1.01541	0.230796	0.239629	0.650885	1.92484	0.949084		8.1	0.972006	1.14191		0.648501	1.09048	0.87488	1.72025		1.50567	1.00275		1.14437	0.706625	1.15116	0.554857	0.695886		0.970495	0.971495	0.921939	0.924196		1.52281	1.951	1.14101	1.16517		0.766	0.452306	0.602318		1.49967	1.32356	3.7299	1.20368	1.30555	1.90238		1.08122	1.32504	1.0677
18	0.543861	0.404261	0.375724	0.721879	1.76239	1.40595		8.64	0.972006	1.14191		0.695427	1.09048	0.87488	1.68165		1.66854	1.01178		1.19272	0.706625	1.19507	0.554857	0.695886		0.960363	0.971495	0.921939	0.924196		1.49201	1.951	1.14101	1.16517		0.766	0.452306	0.602318		1.44909	1.32356	3.7299	1.20368	1.30555	1.82566		0.964118	1.32504	1.0677
28	0.444052	0.717044	0.338794	0.532808	2.70602	1.05012		9.18	0.972006	1.14191		0.749026	1.09048	0.87488	1.89007		1.68492	1.02492		1.19272	0.706625	1.18994	0.554857	0.695886		0.959783	0.971495	0.921939	0.924196		1.50719	1.951	1.14101	1.16517		0.766	0.452306	0.602318		1.48163	1.42576	3.7299	1.20368	1.30555	1.82566		1.16929	1.32504	1.0677
21	1.2672	0.106416			2.33923	1.09186		9.72	0.972006	1.14191		0.732498	1.09048	0.87488	1.939		1.5602	1.02549		1.19272	0.706625	1.16337	0.554857	0.695886		1.06793	0.971495	0.921939	0.924196		1.48358	1.951	1.14101	1.16517		0.766	0.452306	0.602318		1.33704	1.42576	3.88921	1.20368	1.30555	1.82566		1.16387	1.32504	1.0677
	0.374653	0.623685	0.293008	0.646613		1.15375		10.26	0.972006	1.14191		0.770563	1.09048	0.87488	1.91474		1.60552	0.943606		1.19272	0.706625	1.25489	0.554857	0.695886		1.08015	0.971495	0.921939	0.924196		1.69893	1.951	1.14101	1.16517		0.766	0.452306	0.602318		1.47317	1.42576	3.88921	1.20368	1.30555	1.82566		1.16387	1.32504	1.0677
	0.342818		0.448482	0.953882	0.703485	0.418859		10.8	0.972006	1.14191		0.739545	1.09048	0.87488	1.91195		1.66207	0.987265		1.19272	0.706625	1.27971	0.554857	0.695886		1.54815	0.971495	0.921939	0.924196		1.66768	1.951	1.14101	1.16517		0.766	0.452306	0.602318		1.46811	1.42576	3.88921	1.20368	1.30555	1.82566		1.16387	1.32504	1.0677
		0.819857	0.707685	0.82206	0.772465			11.34	0.972006	1.14191		1.00875	1.09048	0.87488	1.79485		1.64118	0.951548		1.19272	0.706625	1.32688	0.554857	0.695886		1.54815	0.971495	0.921939	0.924196		1.66768	1.951	1.14101	1.16517		0.766	0.452306	0.602318		1.60018	1.61176	3.88921	1.51518	1.30555	1.82566		1.16387	1.32504	1.0677
	0.621881	0.349946	0.149726	0.483352	1.01119	0.872074		11.88	0.972006	1.14191		1.00895	1.09048	0.87488	1.79587		1.67169	0.979175		1.19272	0.706625	1.30885	0.554857	0.695886		1.54815	0.971495	0.921939	0.924196		1.66768	1.951	1.14101	1.16517		0.766	0.452306	0.602318		1.55726	1.61176	3.88921	1.51518	1.30555	1.82566		1.16387	1.32504	1.0677
	0.565189	0.686689	0.353624	0.862757	1.10254	0.885099		12.42	0.972006	1.14191		0.915164	1.09048	0.87488	1.7683		1.96284	1.04403		1.19272	0.706625	1.31099	0.554857	0.695886		1.54815	0.971495	0.921939	0.924196		1.66768	1.951	1.14101	1.16517		0.766	0.452306	0.602318		1.57065	1.61176	3.88921	1.51518	1.30555	1.82566		1.16387	1.32504	1.0677
	0.67436	0.613666	0.702802		0.756452	1.25383		12.96	0.972006	1.14191		1.00967	1.09048	0.87488	1.77233		1.95591	1.08339		1.19272	0.706625	1.31099	0.554857	0.695886		1.54815	0.971495	0.921939	0.924196		1.66768	1.951	1.14101	1.16517		0.766	0.452306	0.602318		1.58514	1.61176	3.88921	1.51518	1.30555	1.82566		1.21487	1.32504	1.0677
	0.38733	1.072	0.305595	0.833856	2.37308	2.38859		13.5	0.972006	1.14191		1.06482	1.09048	0.87488	1.84803		2.01546	1.05626		1.19272	0.706625	1.31099	0.554857	0.695886		1.54815	0.971495	0.921939	0.924196		1.66768	1.951	1.14101	1.16517		0.766	0.452306	0.602318		1.52092	1.61176	3.88921	1.51518	1.30555	1.82566		1.21487	1.32504	1.0677
	0.47227		0.792804	0.778143		1.21931		14.04	0.972006	1.14191		0.991531	1.09048	0.87488	1.85098		1.73563	1.114		1.19272	0.706625	1.31099	0.554857	0.695886		1.54815	0.971495	0.921939	0.924196		1.66768	1.951	1.14101	1.16517		0.766	0.452306	0.602318		1.57335	1.61176	3.88921	1.51518	1.30555	1.82566		1.21487	1.32504	1.0677
		1.57939	0.600268	1.19645	1.16738	0.568612		14.58	0.972006	1.14191		0.978623	1.09048	0.87488	1.88527		1.94926	1.114		1.19272	0.706625	1.31099	0.554857	0.695886		1.54815	0.971495	0.921939	0.924196		1.66768	1.951	1.14101	1.16517		0.766	0.452306	0.602318		1.60635	1.61176	3.88921	1.51518	1.30555	1.82566		1.21487	1.32504	1.0677
	0.548604	0.880974	0.461281	1.02498	0.858925			15.12	0.972006	1.14191		1.00934	1.09048	0.87488	1.88073		1.8671	1.114		1.19272	0.706625	1.31099	0.554857	0.695886		1.54815	0.971495	0.921939	0.924196		1.66768	1.951	1.14101	1.16517		0.766	0.452306	0.602318		1.55175	1.61176	3.88921	1.51518	1.30555	1.82566		1.21487	1.32504	1.0677
	0.553749	2.27146	0.373625	0.983133	1.42951	1.21214		15.66	0.972006	1.14191		1.07755	1.09048	0.87488	1.9241		1.7316	1.114		1.19272	0.706625	1.31099	0.554857	0.695886		1.54815	0.971495	0.921939	0.924196		1.66768	1.951	1.14101	1.16517		0.766	0.452306	0.602318		1.57547	1.61176	3.88921	1.51518	1.30555	1.82566		1.21487	1.32504	1.0677
	0.794259	0.744873	0.5349	1.11822	1.44981	1.56863		16.2	0.972006	1.14191		1.04238	1.09048	0.87488	1.86405		1.96377	1.114		1.19272	0.706625	1.31099	0.554857	0.695886		1.54815	0.971495	0.921939	0.924196		1.66768	1.951	1.14101	1.16517		0.766	0.452306	0.602318		1.62676	1.61176	3.88921	1.51518	1.30555	1.82566		1.21487	1.32504	1.0677
	1.13105	1.02225	0.360103	1.31086	1.37964	1.04004		16.74	0.972006	1.14191		0.979261	1.09048	0.87488	1.83548		1.96377	1.114		1.19272	0.706625	1.31099	0.554857	0.695886		1.54815	0.971495	0.921939	0.924196		1.66768	1.951	1.14101	1.16517		0.766	0.452306	0.602318		1.62676	1.61176	3.88921	1.51518	1.30555	1.82566		1.34537	1.32504	1.0677
		0.372518		0.819846		0.913092		17.28	0.972006	1.14191		0.961713	1.09048	0.87488	1.81739		1.96377	1.114		1.19272	0.706625	1.31099	0.554857	0.695886		1.54815	0.971495	0.921939	0.924196		1.66768	1.951	1.14101	1.16517		0.766	0.452306	0.602318		1.62676	1.76385	3.88921	1.51518	1.30555	1.82566		1.34537	1.32504	1.0677
	1.23617	0.568055			2.27545	0.794429		17.82	0.972006	1.14191		1.0281	1.09048	0.87488	1.99444		1.96377	1.114		1.19272	0.706625	1.31099	0.554857	0.695886		1.54815	0.971495	0.921939	0.924196		1.66768	1.951	1.14101	1.16517		0.766	0.452306	0.602318		1.62676	1.76385	3.88921	1.51518	1.30555	1.82566		1.34537	1.32504	1.0677
	1.62422				2.8116	0.732664		18.36	0.972006	1.14191		0.932002	1.09048	0.87488	2.01687		1.96377	1.114		1.19272	0.706625	1.31099	0.554857	0.695886		1.54815	0.971495	0.921939	0.924196		1.66768	1.951	1.14101	1.16517		0.766	0.452306	0.602318		1.86026	1.76385	3.88921	1.51518	1.30555	1.82566		1.34537	1.32504	1.0677
	0.658651	0.449191			1.97592	1.32482		18.9	0.972006	1.14191		1.12126	1.09048	0.87488	1.99637		1.96377	1.114		1.19272	0.706625	1.31099	0.554857	0.695886		1.54815	0.971495	0.921939	0.924196		1.66768	1.951	1.14101	1.16517		0.766	0.452306	0.602318		1.86026	1.76385	3.88921	1.51518	1.30555	1.82566		1.34537	1.32504	1.0677
	1.05066	1.19174			5.02751			19.44	0.972006	1.14191		0.975129	1.09048	0.87488	2.02705		1.96377	1.114		1.19272	0.706625	1.31099	0.554857	0.695886		1.54815	0.971495	0.921939	0.924196		1.66768	1.951	1.14101	1.16517		0.766	0.452306	0.602318		1.86026	1.76385	3.88921	1.51518	1.30555	1.82566		1.34537	1.32504	1.0677
		0.760063			2.16369			19.98	0.972006	1.14191		1.21581	1.09048	0.87488	2.02705		1.96377	1.114		1.19272	0.706625	1.31099	0.554857	0.695886		1.54815	0.971495	0.921939	0.924196		1.66768	1.951	1.14101	1.16517		0.766	0.452306	0.602318		1.86026	1.76385	3.88921	1.51518	1.30555	1.82566		1.71564	1.32504	1.0677
	0.560889	1.2534			1.44715			20.52	0.972006	1.14191		1.32227	1.09048	0.87488	2.02705		1.96377	1.114		1.19272	0.706625	1.31099	0.554857	0.695886		1.54815	0.971495	0.921939	0.924196		1.66768	1.951	1.14101	1.16517		0.766	0.452306	0.602318		1.86026	1.76385	3.88921	1.51518	1.30555	1.82566		1.71564	1.32504	1.0677
	0.33594	0.356266						21.06	0.972006	1.14191		1.16481	1.09048	0.87488	2.02705		1.96377	1.114		1.19272	0.706625	1.31099	0.554857	0.695886		1.54815	0.971495	0.921939	0.924196		1.66768	1.951	1.14101	1.16517		0.766	0.452306	0.602318		1.86026	1.76385	3.88921	1.51518	1.30555	1.82566		1.71564	1.32504	1.0677
	0.430892	0.292151			1.38337			21.6	0.972006	1.14191		1.33322	1.09048	0.87488	2.02705		1.96377	1.114		1.19272	0.706625	1.31099	0.554857	0.695886		1.54815	0.971495	0.921939	0.924196		1.66768	1.951	1.14101	1.16517		0.766	0.452306	0.602318		1.86026	1.76385	3.88921	1.51518	1.30555	1.82566		1.71564	1.32504	1.0677
		0.537772			1.03454			22.14	0.972006	1.14191		1.30308	1.09048	0.87488	2.02705		1.96377	1.114		1.19272	0.706625	1.31099	0.554857	0.695886		1.54815	0.971495	0.921939	0.924196		1.66768	1.951	1.14101	1.16517		0.766	0.452306	0.602318		1.86026	1.76385	3.88921	1.51518	1.30555	1.82566		1.71564	1.32504	1.0677
	0.37638				1.63913			22.68	0.972006	1.14191		1.62603	1.09048	0.87488	2.02705		1.96377	1.114		1.19272	0.706625	1.31099	0.554857	0.695886		1.54815	0.971495	0.921939	0.924196		1.66768	1.951	1.14101	1.16517		0.766	0.452306	0.602318		1.86026	1.76385	3.88921	1.51518	1.30555	1.82566		1.71564	1.32504	1.0677
	0.917263	1.06926			1.30735			23.22	0.972006	1.14191		1.65184	1.09048	0.87488	2.02705		1.96377	1.114		1.19272	0.706625	1.31099	0.554857	0.695886		1.54815	0.971495	0.921939	0.924196		1.66768	1.951	1.14101	1.16517		0.766	0.452306	0.602318		1.86026	1.76385	3.88921	1.51518	1.30555	1.82566		1.71564	1.32504	1.0677
	2.19677	0.873973			1.07423			23.76	0.972006	1.14191		1.65184	1.09048	0.87488	2.02705		1.96377	1.114		1.19272	0.706625	1.31099	0.554857	0.695886		1.54815	0.971495	0.921939	0.924196		1.66768	1.951	1.14101	1.16517		0.766	0.452306	0.602318		1.86026	1.76385	3.88921	1.51518	1.30555	1.82566		1.71564	1.32504	1.0677
	0.802015	1.38053						24.3	0.972006	1.14191		1.65184	1.09048	0.87488	2.02705		1.96377	1.114		1.19272	0.706625	1.31099	0.554857	0.695886		1.54815	0.971495	0.921939	0.924196		1.66768	1.951	1.14101	1.16517		0.766	0.452306	0.602318		1.86026	1.76385	3.88921	1.51518	1.30555	1.82566		1.71564	1.32504	1.0677
	1.36695	1.29535						24.84	0.972006	1.14191		1.65184	1.09048	0.87488	2.02705		1.96377	1.114		1.19272	0.706625	1.31099	0.554857	0.695886		1.54815	0.971495	0.921939	0.924196		1.66768	1.951	1.14101	1.16517		0.766	0.452306	0.602318		1.86026	1.76385	3.88921	1.51518	1.30555	1.82566		1.71564	1.32504	1.0677
	0.935691	1.39049						25.38	0.972006	1.14191		1.65184	1.09048	0.87488	2.02705		1.96377	1.114		1.19272	0.706625	1.31099	0.554857	0.695886		1.54815	0.971495	0.921939	0.924196		1.66768	1.951	1.14101	1.16517		0.766	0.452306	0.602318		1.86026	1.76385	3.88921	1.51518	1.30555	1.82566		1.71564	1.32504	1.0677
	0.549822
	1.069	1.17216
	0.811931	1.30625						Time (s)	PDPN -/- Day 0
	0.627792	1.24519						-1.08	0.132698	0.0150297	-0.0707769	-0.0104907	0.0381198		0.0521686	0.00177769		0.00640102	0.00679636	0.0400271	0.00680044	0.0371984		-0.293071	0.027773		0.0230584	-0.0241992	-0.0563741	0.185939	-0.0078588		0.0217261	0.0298852	-0.0203551		-0.096974	0.340249		-0.0647886	-0.0785896		0.0687121	0.00158962	0.00162673	0.0174521	0.0645882		0.138796
	1.07315	0.914501						-0.54	0	0	0	0	0		0	0		0	0	0	0	0		0	0		0	0	0	0	0		0	0	0		0	0		0	0		0	0	0	0	0		0
	0.885914	0.885111						0	0.41429	0.317854	0.143325	0.251046	0.445284		0.0660845	0.387309		0.509131	0.217316	0.426434	0.381087	0.665713		0.980804	0.547085		1.41058	0.462566	0.63482	0.231334	0.352762		0.278948	0.740069	0.471999		0.77836	0.221241		0.181426	0.333957		0.66401	0.542737	0.857311	0.80441	0.863497		0.727912
	1.11056	0.838729						0.54	0.534546	0.340466	0.388613	0.345406	0.524016		0.180952	0.58491		0.579465	0.334015	0.550386	0.402067	0.774862		1.06249	0.981567		1.78954	0.79754	0.956104	0.898641	0.481098		0.306004	0.939399	0.282509		0.960595	0.262327		0.403236	0.515259		1.31751	0.773952	0.763669	1.78007	1.22127		1.20292
		0.536977						1.08	0.572729	0.510375	0.557198	0.420791	0.693843		0.262055	0.684644		0.773109	0.333716	0.543456	0.477154	0.942712		1.31518	1.10263		1.90862	0.831704	1.17056	0.833591	0.568577		0.54494	0.91847	0.444999		0.94461	0.228677		0.444851	0.594947		1.3284	1.07371	0.974866	1.59408	1.3612		1.33527
	0.471915	1.26623						1.62	0.763951	0.594222	0.651901	0.410141	0.814752		0.364583	0.735094		0.749563	0.385804	0.78468	0.716676	0.879677		1.34877	1.40995		1.95586	0.876073	1.49515	1.18101	0.507299		0.386144	1.01094	0.578057		1.0452	0.348431		0.390106	0.582354		1.29679	1.13226	1.12235	1.83554	1.41046		1.29894
	0.466566	0.876348						2.16	0.823287	0.552726	0.579802	0.472733	0.955653		0.386648	0.922732		0.827634	0.414937	0.734413	0.80944	1.88748		1.66776	1.38281		1.84113	1.06129	1.38002	1.13426	0.501953		0.432268	1.0488	0.568524		1.07639	0.281419		0.378517	0.595976		1.30011	1.01865	1.41253	1.90497	1.25629		1.62478
	1.10515	0.358572						2.7	0.845138	0.592236	0.636418	0.502113	0.998688		0.244359	0.97812		0.903911	0.671436	0.693043	0.755016	1.87896		1.63931	1.5019		2.04044	1.24425	1.45033	0.840719	0.545731		0.541746	0.912973	0.619535		1.03106	0.472234		0.686671	0.632811		1.44298	1.28253	1.34121	2.04667	1.61461		1.59952
	0.821441	0.82654						3.24	0.957179	0.64376	0.624772	0.476631	1.01118		0.446691	1.03951		0.988305	0.648786	0.870073	0.790107	1.91788		1.71987	1.50829		2.05141	1.05551	1.62023	1.1027	0.607793		0.605528	1.08906	0.697523		1.0082	0.53013		0.570927	0.612038		1.40973	1.26826	1.41188	1.89299	1.40805		1.53808
		1.08056						3.78	0.96948	0.642292	0.630934	0.479391	1.01681		0.432199	0.972263		1.00203	0.661666	1.07481	0.779949	1.91912		1.75939	1.36569		1.85535	1.06841	1.54044	1.15472	0.580145		0.558728	1.15188	0.813001		1.08168	0.533262		0.640688	0.605365		1.48623	1.19156	1.42289	1.98233	1.56034		1.71775
	1.11701	0.843922						4.32	1.03222	0.653961	0.577661	0.493822	0.977633		0.434413	1.11983		0.934966	0.989692	0.891192	0.760923	2.12185		1.64149	1.4112		2.45045	1.20763	1.61056	1.18128	0.552777		0.551574	0.9761	0.902058		1.03402	0.591842		0.636104	0.579265		1.50048	1.36465	1.42295	1.91423	1.84634		1.6877
	2.08746							4.86	1.09559	0.708108	0.718437	0.505071	1.01855		0.436959	1.06713		1.06581	1.01379	0.891549	0.909911	2.2092		1.57863	1.4112		2.47145	1.15135	1.49557	1.18128	0.552777		0.501469	1.04097	0.789001		1.14184	0.605075		0.813714	0.577796		1.49346	1.2688	1.47307	1.86768	1.59439		1.87551
	0.69268							5.4	1.08409	0.671112	0.690455	0.438526	1.02697		0.500842	1.09175		1.07852	0.969576	0.918034	1.04268	2.1653		1.67102	1.4112		3.11982	1.59115	1.72283	1.18128	0.552777		0.590505	1.15726	0.755691		1.11816	0.589439		0.769653	0.668796		1.49162	1.25864	1.53959	1.97347	2.16925		1.86838
	0.758683							5.94	1.20008	0.914403	0.71564	0.668818	1.0745		0.497318	0.946456		1.06462	1.07948	0.994761	1.03121	2.39261		1.64741	1.4112		2.86914	1.29329	1.64745	1.18128	0.552777		0.571008	1.16704	0.899592		1.11816	0.615181		0.797176	0.668796		1.45861	1.39295	1.51734	2.30079	2.02806		1.86838
	2.57124							6.48	1.17113	0.903783	0.706713	0.622519	1.02456		0.562553	1.05075		1.07658	1.15866	0.964751	1.01612	2.40567		1.73672	1.4112		3.1541	1.29329	2.03804	1.18128	0.552777		0.597902	1.16999	0.843735		1.11816	0.587879		0.774904	0.668796		1.51347	1.52639	1.59311	2.10535	1.93495		1.86838
	0.806041							7.02	1.27304	0.926978	0.721011	0.635084	1.06984		0.548652	1.15765		1.11085	1.13576	0.975521	1.05294	2.56029		1.72158	1.4112		3.1982	1.29329	1.94127	1.18128	0.552777		0.553939	1.13559	0.814103		1.11816	0.616732		0.774904	0.668796		1.64797	1.55324	1.56129	2.24532	1.83315		1.86838
	0.682248							7.56	1.27106	1.03089	0.754086	0.65738	1.06984		0.497439	1.07405		1.09457	1.16065	0.909314	1.19579	2.54083		1.71407	1.4112		3.17768	1.29329	1.91893	1.18128	0.552777		0.553939	1.12816	0.789885		1.11816	0.700538		0.774904	0.668796		1.65092	1.52669	1.62597	2.22827	1.97806		1.86838
								8.1	1.3369	1.00303	0.746785	0.65738	1.06708		0.529363	1.08538		1.13712	1.13522	1.0532	1.18912	2.55818		1.71407	1.4112		3.31932	1.29329	1.9516	1.18128	0.552777		0.553939	1.19919	0.789885		1.11816	0.707372		0.774904	0.668796		1.68498	1.44579	1.69909	2.31181	1.90669		1.86838
								8.64	1.34452	1.00949	0.684354	0.65738	1.20802		0.567278	1.04642		1.09162	1.14424	1.09427	1.23483	2.71976		1.83807	1.4112		3.31932	1.29329	1.95117	1.18128	0.552777		0.553939	1.25569	0.789885		1.11816	0.692268		0.774904	0.668796		1.64094	1.46199	1.84484	2.25419	1.95756		1.86838
								9.18	1.51369	1.13688	0.684354	0.72638	1.20802		0.545594	1.10106		1.16399	1.14144	1.22119	1.19703	2.74597		1.83807	1.4112		3.31932	1.29329	1.96497	1.18128	0.552777		0.553939	1.25569	0.789885		1.11816	0.666323		0.774904	0.668796		1.70097	1.38315	1.99182	2.20062	1.99225		1.94788
								9.72	1.70076	1.12196	0.684354	0.72638	1.20802		0.514346	1.10106		1.19023	1.14427	1.44871	1.19907	2.79506		1.83807	1.4112		3.49382	1.47429	1.93255	1.18128	0.552777		0.553939	1.25569	0.789885		1.11816	0.71168		0.774904	0.668796		1.70097	1.42005	1.74469	2.1491	1.99225		1.94788
								10.26	1.71801	1.19582	0.684354	0.72638	1.20802		0.522517	1.10106		1.17076	1.1434	1.41564	1.1832	2.72578		1.83807	1.4112		3.49382	1.47429	1.87889	1.18128	0.552777		0.553939	1.25569	0.789885		1.11816	0.683486		0.774904	0.668796		1.70097	1.42005	1.99182	2.1491	1.99225		1.94788
								10.8	1.72141	1.08122	0.684354	0.72638	1.20802		0.550205	1.10106		1.13737	1.13119	1.38271	1.2897	2.84095		1.83807	1.4112		3.49382	1.47429	2.03687	1.18128	0.552777		0.553939	1.25569	0.789885		1.11816	0.695857		0.774904	0.668796		1.70097	1.42005	1.99182	2.1491	1.99225		1.94788
								11.34	1.85431	1.13139	0.684354	0.72638	1.20802		0.579207	1.10106		1.24277	1.15193	1.38857	1.2897	2.87313		1.83807	1.4112		3.49382	1.47429	2.00925	1.18128	0.552777		0.553939	1.25569	0.789885		1.11816	0.695857		0.774904	0.668796		1.70097	1.42005	1.99182	2.1491	1.99225		1.94788
								11.88	1.92715	1.19811	0.684354	0.72638	1.20802		0.492236	1.10106		1.24277	1.13736	1.41997	1.2897	3.00875		1.83807	1.4112		3.49382	1.47429	2.02671	1.18128	0.552777		0.553939	1.25569	0.789885		1.11816	0.695857		0.774904	0.668796		1.70097	1.42005	1.99182	2.1491	1.99225		1.94788
								12.42	2.09849	1.19549	0.684354	0.72638	1.20802		0.508247	1.10106		1.24277	1.13736	1.38707	1.2897	3.1035		1.83807	1.4112		3.49382	1.47429	2.13378	1.18128	0.552777		0.609439	1.25569	0.789885		1.11816	0.695857		0.774904	0.668796		1.70097	1.42005	1.99182	2.4601	1.99225		1.94788
								12.96	2.29743	1.14078	0.684354	0.72638	1.20802		0.643666	1.10106		1.24277	1.13736	1.38382	1.2897	3.21955		1.83807	1.4112		3.49382	1.47429	2.31428	1.18128	0.552777		0.609439	1.25569	0.789885		1.11816	0.695857		0.774904	0.668796		1.70097	1.42005	1.99182	2.4601	1.99225		1.94788
								13.5	2.26362	1.19127	0.684354	0.72638	1.20802		0.643666	1.10106		1.24277	1.13736	1.36802	1.2897	3.16778		1.83807	1.4112		3.49382	1.47429	2.31428	1.18128	0.552777		0.609439	1.25569	0.789885		1.11816	0.695857		0.774904	0.668796		1.70097	1.42005	1.99182	2.4601	1.99225		1.94788
								14.04	2.28762	1.16156	0.684354	0.72638	1.20802		0.643666	1.10106		1.24277	1.13736	1.37181	1.2897	3.23147		1.83807	1.4112		3.58032	1.47429	2.31428	1.18128	0.552777		0.609439	1.25569	0.789885		1.11816	0.695857		0.774904	0.668796		1.70097	1.42005	1.99182	2.4601	1.99225		1.94788
								14.58	2.48142	1.16603	0.684354	0.72638	1.20802		0.643666	1.10106		1.24277	1.13736	1.38615	1.2897	3.23796		1.83807	1.4112		3.58032	1.47429	2.31428	1.18128	0.552777		0.609439	1.25569	0.789885		1.11816	0.695857		0.774904	0.668796		1.70097	1.42005	1.99182	2.4601	1.99225		1.94788
								15.12	2.55345	1.17273	0.684354	0.72638	1.20802		0.643666	1.10106		1.24277	1.13736	1.38791	1.2897	3.5019		1.83807	1.4112		3.58032	1.47429	2.31428	1.18128	0.552777		0.609439	1.25569	0.789885		1.11816	0.695857		0.774904	0.668796		1.70097	1.42005	1.99182	2.4601	1.99225		1.94788
								15.66	2.70607	1.15307	0.684354	0.72638	1.20802		0.643666	1.10106		1.24277	1.13736	1.3983	1.2897	3.61029		1.83807	1.4112		3.58032	1.47429	2.31428	1.18128	0.552777		0.609439	1.25569	0.789885		1.11816	0.695857		0.774904	0.668796		1.70097	1.42005	1.99182	2.4601	1.99225		1.94788
								16.2	2.63264	1.3315	0.684354	0.72638	1.20802		0.643666	1.10106		1.24277	1.13736	1.3983	1.2897	3.61029		1.83807	1.4112		3.58032	1.47429	2.31428	1.18128	0.552777		0.609439	1.25569	0.789885		1.11816	0.695857		0.774904	0.668796		1.70097	1.42005	1.99182	2.4601	1.99225		1.94788
								16.74	2.80597	1.3315	0.684354	0.72638	1.20802		0.643666	1.10106		1.24277	1.13736	1.3983	1.2897	3.61029		1.83807	1.4112		3.58032	1.47429	2.31428	1.18128	0.552777		0.609439	1.25569	0.789885		1.11816	0.695857		0.774904	0.668796		1.70097	1.42005	1.99182	2.4601	1.99225		1.94788
								17.28	2.81003	1.3315	0.684354	0.72638	1.20802		0.643666	1.10106		1.24277	1.13736	1.3983	1.2897	3.61029		1.83807	1.4112		3.58032	1.47429	2.31428	1.18128	0.552777		0.609439	1.25569	0.789885		1.11816	0.695857		0.774904	0.668796		1.70097	1.42005	1.99182	2.4601	1.99225		1.94788
								17.82	2.91475	1.3315	0.684354	0.72638	1.20802		0.643666	1.10106		1.24277	1.13736	1.3983	1.2897	3.61029		1.83807	1.4112		3.58032	1.47429	2.31428	1.18128	0.552777		0.609439	1.25569	0.789885		1.11816	0.695857		0.774904	0.668796		1.70097	1.42005	1.99182	2.4601	1.99225		1.94788
								18.36	2.79107	1.3315	0.684354	0.72638	1.20802		0.643666	1.10106		1.24277	1.13736	1.3983	1.2897	3.61029		1.83807	1.4112		3.58032	1.47429	2.31428	1.18128	0.552777		0.609439	1.25569	0.789885		1.11816	0.695857		0.774904	0.668796		1.70097	1.42005	1.99182	2.4601	1.99225		1.94788
								18.9	2.83456	1.3315	0.684354	0.72638	1.20802		0.643666	1.10106		1.24277	1.13736	1.3983	1.2897	3.61029		1.83807	1.4112		3.58032	1.47429	2.31428	1.18128	0.552777		0.609439	1.25569	0.789885		1.11816	0.695857		0.774904	0.668796		1.70097	1.42005	1.99182	2.4601	1.99225		1.94788
								19.44	2.87704	1.3315	0.684354	0.72638	1.20802		0.643666	1.10106		1.24277	1.13736	1.3983	1.2897	3.61029		1.83807	1.4112		3.58032	1.47429	2.31428	1.18128	0.552777		0.609439	1.25569	0.789885		1.11816	0.695857		0.774904	0.668796		1.70097	1.42005	1.99182	2.4601	1.99225		1.94788
								19.98	2.83782	1.3315	0.684354	0.72638	1.20802		0.643666	1.10106		1.24277	1.13736	1.3983	1.2897	3.61029		1.83807	1.4112		3.58032	1.47429	2.31428	1.18128	0.552777		0.609439	1.25569	0.789885		1.11816	0.695857		0.774904	0.668796		1.70097	1.42005	1.99182	2.4601	1.99225		1.94788
								20.52	2.88297	1.3315	0.684354	0.72638	1.20802		0.643666	1.10106		1.24277	1.13736	1.3983	1.2897	3.61029		1.83807	1.4112		3.58032	1.47429	2.31428	1.18128	0.552777		0.609439	1.25569	0.789885		1.11816	0.695857		0.774904	0.668796		1.70097	1.42005	1.99182	2.4601	1.99225		1.94788
								21.06	2.88297	1.3315	0.684354	0.72638	1.20802		0.643666	1.10106		1.24277	1.13736	1.3983	1.2897	3.61029		1.83807	1.4112		3.58032	1.47429	2.31428	1.18128	0.552777		0.609439	1.25569	0.789885		1.11816	0.695857		0.774904	0.668796		1.70097	1.42005	1.99182	2.4601	1.99225		1.94788
								21.6	2.88297	1.3315	0.684354	0.72638	1.20802		0.643666	1.10106		1.24277	1.13736	1.3983	1.2897	3.61029		1.83807	1.4112		3.58032	1.47429	2.31428	1.18128	0.552777		0.609439	1.46219	0.789885		1.11816	0.695857		0.774904	0.668796		1.70097	1.42005	1.99182	2.4601	1.99225		1.94788
								22.14	2.88297	1.3315	0.684354	0.72638	1.20802		0.643666	1.10106		1.24277	1.13736	1.3983	1.2897	3.61029		1.83807	1.4112		3.58032	1.47429	2.31428	1.18128	0.552777		0.609439	1.46219	0.789885		1.11816	0.695857		0.774904	0.668796		1.70097	1.42005	1.99182	2.4601	1.99225		1.94788
								22.68	2.88297	1.3315	0.684354	0.72638	1.20802		0.643666	1.10106		1.24277	1.13736	1.3983	1.2897	3.61029		1.83807	1.4112		3.58032	1.47429	2.31428	1.18128	0.552777		0.609439	1.46219	0.789885		1.11816	0.695857		0.774904	0.668796		1.70097	1.42005	1.99182	2.4601	1.99225		1.94788
								23.22	2.88297	1.3315	0.684354	0.72638	1.20802		0.643666	1.10106		1.24277	1.13736	1.3983	1.2897	3.61029		1.83807	1.4112		3.58032	1.47429	2.31428	1.18128	0.552777		0.609439	1.46219	0.789885		1.11816	0.695857		0.774904	0.668796		1.70097	1.42005	1.99182	2.4601	1.99225		1.94788
								23.76	2.88297	1.3315	0.684354	0.72638	1.20802		0.643666	1.10106		1.24277	1.13736	1.3983	1.2897	3.61029		1.83807	1.4112		3.58032	1.47429	2.31428	1.18128	0.552777		0.609439	1.46219	0.789885		1.11816	0.695857		0.774904	0.668796		1.70097	1.42005	1.99182	2.4601	1.99225		1.94788
								24.3	2.88297	1.3315	0.684354	0.72638	1.20802		0.643666	1.10106		1.24277	1.13736	1.3983	1.2897	3.61029		1.83807	1.4112		3.58032	1.47429	2.31428	1.18128	0.552777		0.609439	1.46219	0.789885		1.11816	0.695857		0.774904	0.668796		1.70097	1.42005	1.99182	2.4601	1.99225		1.94788
								24.84	2.88297	1.3315	0.684354	0.72638	1.20802		0.643666	1.10106		1.24277	1.13736	1.3983	1.2897	3.61029		1.83807	1.4112		3.58032	1.47429	2.31428	1.18128	0.552777		0.609439	1.46219	0.789885		1.11816	0.695857		0.774904	0.668796		1.70097	1.42005	1.99182	2.4601	1.99225		1.94788
								25.38	2.88297	1.3315	0.684354	0.72638	1.20802		0.643666	1.10106		1.24277	1.13736	1.3983	1.2897	3.61029		1.83807	1.4112		3.58032	1.47429	2.31428	1.18128	0.552777		0.609439	1.46219	0.789885		1.11816	0.695857		0.774904	0.668796		1.70097	1.42005	1.99182	2.4601	1.99225		1.94788
[truncated: 83 more columns]
