# Supplementary material for: Lymph node homeostasis and adaptation to immune challenge resolved by fibroblast network mechanics
Source: Nat Immunol. 2022 Jul 26;23(8):1169–82. doi: 10.1038/s41590-022-01272-5 (PMC9355877; doi:10.1038/s41590-022-01272-5)
Supplement: Source Data Fig. 7 — Statistical source data for graphs and plots in Fig. 7. [file 41590_2022_1272_MOESM24_ESM.xlsx]

## Sheet: List_Fig_Numeric
	List of Figures for Numerical Data	Description
	Fig. 7a	Lymph node mass
	Fig. 7b	Lymph node cellularity
	Fig. 7c	CD45+, CD45- cell numbers
	Fig. 7d	CD19+ cell number
	Fig. 7e	CD3+ cell numbers
	Fig. 7f	Ratio fo CD3/CD19 numbers
	Fig. 7i	CD4+ T-cell subpopulation numbers
	Fig. 7j	CD8+ T-cell subpopulation numbers
	Fig. 7k	BEC cell numbers
	Fig. 7l	LEC cell numbers
	Fig. 7m	FRC cell numbers

## Sheet: Fig. 7a-f, i-m
	Fig. 7a	Lymph node mass				Fig. 7b	Lymph node cellularity				Fig. 7c	CD45+, CD45- cell numbers
N	GFP DY0	PDPN-/- DY0	GFP DY5	PDPN-/- DY5		GFP DY0	PDPN-/- DY0	GFP DY5	PDPN-/- DY5		GFP DY0	PDPN-/- DY0	GFP DY5	PDPN-/- DY5		GFP DY0	PDPN-/- DY0	GFP DY5	PDPN-/- DY5
12	3.5	3.4	8.8	4.5		6.93525	5.66346	31.4115	16.3997		3.06352	4.66084	25.5876	13.1225		0.492545	0.580711	4.06255	1.68106
12	3.7	4.2	8.5	7.5		9.40725	10.3242	30.459	23.8487		5.21986	8.81063	25.1494	19.7608		0.34705	0.420881	3.97539	4.55014
7	3.1	2.8	11	5.5		7.479	7.30552	28.1355	17.0203		4.83072	5.78325	22.8168	14.4835		0.573149	0.597883	3.96743	1.82942
8	3.5	3	6.5	6.2		7.311	8.16618	20.302	19.8782		5.90875	6.98859	16.9519	16.4296		0.442919	0.5008	2.49428	1.97853
	2.4	3.1				4.81575	6.60338				3.69629	5.6511				0.00657441	0.154746
	3.1	3.3				5.49075	6.91893				4.41349	5.7636				0.00403105	0.359002
	3.3	2.9	7.2	8		6.969	6.594	20.716	20.525		5.9603	5.3691	17.4847	17.198		0.131992	0.209407	2.46018	2.63653
	3.5	3.1	7.1	5.9		8.307	6.143	23.095	18.6719		7.01842	4.9836	19.1893	15.6695		0.335901	0.283527	2.97905	2.07045
	2.7	3.1	11.1	8.7		6.041	5.506	32.452	26.1257		4.94249	4.32285	25.845	20.9637		0.124177	0.16851		2.36538
	3.1	3.3		4.1		5.198	8.38		9.59601		4.29083	6.84236		7.85613		0.10376	0.12942		1.50202
	2.6	2.5				5.6	4.869				4.56166	3.82993				0.166241	0.17822
	3.1	2.9				8.15	4.526				6.65122	3.52388				0.106684	0.180554
	Fig. 7d	CD19+ cell number				Fig. 7e	CD3+ cell numbers				Fig. 7f	Ratio fo CD3/CD19 numbers
	GFP DY0	PDPN-/- DY0	GFP DY5	PDPN-/- DY5		GFP DY0	PDPN-/- DY0	GFP DY5	PDPN-/- DY5		GFP DY0	PDPN-/- DY0	GFP DY5	PDPN-/- DY5
	1.07529	1.98552	15.1479	7.07304		0.873102	2.49821	9.62095	5.59019		0.811966	1.25822	0.635135	0.790353
	1.71212	3.7269	15.3663	12.2714		1.71733	4.68726	8.85258	6.65938		1.00305	1.25768	0.576105	0.542673
	1.6038	2.57355	14.945	7.02449		1.79703	2.96681	7.0732	6.83621		1.12048	1.15281	0.473282	0.973196
	2.51122	3.19378	9.25576	8.06695		3.03119	3.47333	6.9164	7.82051		1.20706	1.08753	0.747253	0.96945
	1.65224	2.57125				1.81488	2.72948				1.09843	1.06154
	1.89339	2.5648				2.28177	2.87604				1.20513	1.12135
	2.6881	2.04563	10.1936	11.0067		3.01591	3.01744	6.3819	5.36579		1.12195	1.47507	0.626072	0.4875
	2.89861	1.92865	11.1873	9.04132		3.79697	2.78085	7.02327	5.89175		1.30993	1.44186	0.627787	0.651646
	2.08573	1.73346	16.6958	12.117		2.62941	2.38622	8.11532	7.69368		1.26066	1.37656	0.486068	0.634948
	1.918	2.92169		4.53299		2.16687	3.62645		2.90677		1.12975	1.24122		0.641248
	1.95239	1.55878				2.41312	2.05667				1.23598	1.31941
	3.15933	1.5047				3.21919	1.81832				1.01895	1.20843
	Fig. 7i	CD4+ T-cell subpopulation numbers				Naive CD62L					Central Memory					Effector (CD44+)
	GFP DY0	PDPN-/- DY0	GFP DY5	PDPN-/- DY5		GFP DY0	PDPN-/- DY0	GFP DY5	PDPN-/- DY5		GFP DY0	PDPN-/- DY0	GFP DY5	PDPN-/- DY5		GFP DY0	PDPN-/- DY0	GFP DY5	PDPN-/- DY5
	0.488565	1.30125	4.90194	2.59291		0.0865313	0.395097	0.639347	0.347208		0.0288253	0.0975936	0.495096	0.160761		0.967911	2.3801	14.7315	6.50203
	1.06176	2.46063	4.28826	3.21733		0.229533	0.636641	0.57395	0.45596		0.0849405	0.150098	0.29589	0.279908		1.75216	4.00403	14.2774	8.61928
	1.07565	1.53717	3.50147	3.3267		0.296772	0.408714	0.385244	0.554275		0.0903542	0.079933	0.245103	0.242849		2.37417	3.14395	11.5343	6.14495
	1.54527	1.84868	2.99553	4.05385		0.489076	0.426458	0.436884	0.558383		0.132894	0.0813421	0.302548	0.218908		4.74831	2.94109	8.30577	6.16317
	0.959257	1.4651				0.335555	0.413577				0.0863332	0.125999				2.23703	2.79444
	1.18518	1.55352				0.39372	0.421771				0.0841481	0.108746				2.71531	3.10126
	1.49753	1.45111	3.06595	4.72644		0.29218	0.31517	0.629746	1.39076		0.157241	0.14366	0.312727	0.411201		1.37821	1.44573	11.3878	10.7811
	1.95307	1.33195	3.38069	2.93608		0.405425	0.2797	0.684017	0.594375		0.240228	0.0679296	0.338069	0.384626		1.77041	1.30701	10.1037	5.71514
	1.27149	1.17267	4.09169	3.69701		0.297143	0.253521	0.92627	0.904979		0.139864	0.111403	0.421444	0.373398		1.52381	1.30681	14.4504	9.97771
	1.02653	1.76201		1.245		0.203744	0.345032		0.178532		0.0985473	0.118055		0.120765		1.15109	1.88542		2.5688
	1.15526	0.969943				0.27496	0.260294				0.120147	0.119303				1.42466	1.40699
	1.53131	0.850106				0.319897	0.243786				0.147006	0.0935116				1.75768	1.49562
	Fig. 7j	CD8+ T-cell subpopulation numbers				Naive CD62L					Central Memory					Effector (CD44+)
	GFP DY0	PDPN-/- DY0	GFP DY5	PDPN-/- DY5		GFP DY0	PDPN-/- DY0	GFP DY5	PDPN-/- DY5		GFP DY0	PDPN-/- DY0	GFP DY5	PDPN-/- DY5		GFP DY0	PDPN-/- DY0	GFP DY5	PDPN-/- DY5
	0.328783	1.11671	4.08067	2.54027		2.15706	7.19236	12.1907	8.37103		0.122909	1.0268	2.05317	1.19774		0.350292	1.26339	9.31626	4.93575
	0.570105	1.9932	3.96033	2.87971		3.75537	12.7	10.872	11.2209		0.214443	1.42875	1.5135	1.52923		0.559645	2.09903	10.6702	6.27579
	0.644418	1.32255	3.06665	3.03616		3.8762	6.55473	6.52235	13.2923		0.373084	1.02091	1.0985	1.78683		0.8673	1.96062	8.65069	4.41623
	1.36766	1.48455	3.45507	3.11454		5.15091	8.75324	13.3097	13.1668		0.994659	0.847314	2.2977	0.823953		2.93069	1.74365	6.22933	4.59766
	0.799999	1.15963				4.4074	6.33557				0.803702	0.865484				1.24444	1.66309
	1.01714	1.21856				5.17413	6.06391				0.911	0.733444				1.66722	1.80185
	1.37224	1.38124	2.3126	2.35514		11.7536	12.2001	9.16281	0.275997		1.22309	0.790048	1.43662	0.155248		0.232685	0.220354	2.24252	0.707242
	1.62288	1.2222	2.68918	3.38192		14.1212	11.2742	13.7148	14.8217		1.27863	0.169612	1.55589	1.93122		0.266967	0.179589	2.22818	1.46019
	1.16265	0.999579	3.1853	1.23712		9.15277	7.96201	13.803	19.1782		1.02907	0.778893	1.6315	2.68873		0.306741	0.212032	3.05582	2.49968
	0.923452	1.42606				7.43056	11.3811		6.91844		0.743056	0.685607		0.67766		0.240527	0.329092		0.630382
	1.09133	0.923938				8.58451	7.20748				1.09133	0.778255				0.269408	0.260696
	1.51134	0.828941				11.851	5.89077				1.59123	0.691372				0.319578	0.278665
	Fig. 7k	BEC cell numbers				Fig. 7l	LEC cell numbers				Fig. 7m	FRC cell numbers				CD140a
	GFP DY0	PDPN-/- DY0	GFP DY5	PDPN-/- DY5		GFP DY0	PDPN-/- DY0	GFP DY5	PDPN-/- DY5		GFP DY0	PDPN-/- DY0	GFP DY5	PDPN-/- DY5		GFP DY0	PDPN-/- DY0	GFP DY5	PDPN-/- DY5
	0.0928569	0.100424	0.341542	0.117781		0.226086	0.222679	0.683084	0.40688		0.492545	0.580711	4.06255	1.68106		0.45621	0.537049	3.73899	1.50974
	0.0747492	0.101592	0.180101	0.347045		0.213569	0.166901	0.746759	0.75193		0.34705	0.420881	3.97539	4.55014		0.331032	0.413625	3.75576	4.33806
	0.0573149	0.107951	0.206833	0.118793		0.250101	0.261574	0.789725	0.475174		0.573149	0.597883	3.96743	1.82942		0.526255	0.543907	3.61017	1.68687
	0.0400228	0.0715428	0.187925	0.143183		0.298837	0.378155	0.854205	0.351449		0.442919	0.5008	2.49428	1.97853		0.400228	0.429257	2.27219	1.80931
	0.0516561	0.0299175				0.1174	0.185695				0.00657441	0.154746				0.213668	0.149588
	0.0527137	0.0657328				0.170544	0.247762				0.00403105	0.359002				0.300778	0.318551
	0.0684405	0.0683779	0.389528	0.449641		0.0977722	0.102567	0.82006	0.858406		0.131992	0.209407	2.46018	2.63653		0.136881	0.179492	2.19366	2.45259
	0.0704309	0.0803327	0.264111	0.328642		0.189622	0.15594	0.770322	0.427235		0.335901	0.283527	2.97905	2.07045		0.303395	0.335507	2.59177	1.90613
	0.0556655	0.0501946	0.56602	0.32466		0.111331	0.154169	0.804344	0.788461		0.124177	0.16851		2.36538		0.119895	0.150584		2.17986
	0.029339	0.00776523		0.203978		0.100182	0.0388261		0.389413		0.10376	0.12942		1.50202		0.0930263	0.100301		1.55765
	0.0983873	0.0759083				0.159455	0.145216				0.166241	0.17822				0.145885	0.165018
	0.0426738	0.0401231				0.157707	0.1304				0.106684	0.180554				0.102046	0.170523
