# Supplementary material for: Lymph node homeostasis and adaptation to immune challenge resolved by fibroblast network mechanics
Source: Nat Immunol. 2022 Jul 26;23(8):1169–82. doi: 10.1038/s41590-022-01272-5 (PMC9355877; doi:10.1038/s41590-022-01272-5)
Supplement: Source Data Fig. 8 — Statistical source data for graphs and plots in Fig. 8. [file 41590_2022_1272_MOESM25_ESM.xlsx]

## Sheet: List_Fig_Numeric
	List of Figures for Numerical Data	Description
	Fig. 8b	Lymph node mass & cellularity
	Fig. 8c	CD45+, CD45- cell numbers
	Fig. 8d	CD19+ cell number
	Fig. 8e	CD3+ cell numbers
	Fig. 8f	Ratio fo CD3/CD19 numbers
	Fig. 8g	LEC, BEC, FRC cell numbers
	Fig. 8h	FRC cell number vs Initial recoil

## Sheet: Fig. 8b-h
	Fig. 8b	Lymph node mass & cellularity											Fig. 8c	CD45+, CD45- cell numbers
N	Day 0 PBS	Day 0 Y27	Day 5 PBS	Day 5 Y27		N	Day 0 PBS	Day 0 Y27	Day 5 PBS	Day 5 Y27		N	Day 0 PBS	Day 0 Y27	Day 5 PBS	Day 5 Y27			Day 0 PBS	Day 0 Y27	Day 5 PBS	Day 5 Y27
44	2.9	2.5	9.9	7.8		33	14.645	10.456	37.699	31.554		28	11.913	8.26431	29.0387	26.1406			0.276164	0.361328	0.353296	0.227396
47	2.6	2.4	5.1	8		34	11.662	10.417	15.614	19.0415		29	9.45102	8.48727	18.5776	16.7404			0.170949	0.211063	0.112449	0.240233
15	3.1	2.6	7.9	7.7		15	11.795	7.697	21.663	23.0815		14	9.49427	5.75179	14.2563	19.439			0.287967	0.2661	0.538306	0.560482
15	3	2.4	5.3	8.4		15	16.478	5.872	16.5998	29.1535		15	13.2057	4.76019	12.0526	25.5296			0.565895	0.16496	0.404068	0.632116
	3	2.3	4	8.3			12.616	7.333	14.5373	14.8235					34.7407	11.28			0.57088	0.385176	0.524922	0.344406
	3.4	4.6	9.5				6.152	7.289	38.541				5.42897	6.37025							0.467969
	2.1	2.2					9.312	12.835					8.15424	11.2619	13.9906	7.92361			0.184038	0.181971
	2.7	3.5	6.1	4.9			11.594	14.681	22.272	12.1076			10.1736	13.0295	12.7725	9.79834			0.233182	0.453246	1.2102	0.886827
	3.6		5.7	5.3			14.578	9.736	18.5033	15.9779			12.9383	8.50341	16.6429	17.2541			0.293242	0.31272	1.74037	1.37685
	2.3	3.8	5.9	5.4			11.139	5.827	21.0696	21.1922			9.84131	5.07147	10.1628	14.8574			0.379245	0.316802	1.47937	1.20013
	3.1	2.9	4.6	5.9			12.412	8.517	20.8722	18.2351			11.0712	7.4691	9.98901	6.72271			0.369098	0.189246	3.33038	0.912687
	3.3	2.4	5.5	4.2			12.261	9.394	24.1723	12.1933			10.9248	8.10988	23.8865	17.0865			0.28337	0.178935	0.766822	1.67563
		2.8					12.484	9.874	30.4125	22.8243			11.1275	8.66126		18.0954			0.332127	0.375942		0.342414
	2.9			7				9.314	26.0227	22.434				8.15994					0.442875	0.368655		0.417153
	2.6	3.1	8.7	6.7					15.2601	21.2909										0.344918
	3	4	3.1	6.5			3.96108	6.56524	22.4026	17.0676			1.62901	2.31838							0.916043	0.62485
	2.8	1.5	5.1	5.3			4.90125	2.82051		25.1124			3.30422	2.9996					1.67453	0.350661	1.20739	0.523221
	3.3	2.1	6.8	7.4			3.49349	4.26018					4.62076	7.95843	22.8095	18.3154			1.56516	0.0684531	1.26771	0.983181
	3.1	2.8					5.80055	5.37184					3.18812	7.26793	13.7573	14.8968			0.362986	0.50291
	2.3						6.07173	9.45954					4.46685	6.10366	19.3765	21.2752			0.700895	0.557852
	2.9	2.6					6.91619	8.82943					3.23086	6.07169					0.198033	0.191577
		2.5					8.20132	7.48747					1.31206	4.21431					0.673629	0.432702
	2.3	3.1					9.15844	8.28208					2.81675	1.96771					0.580285	0.288894
	2	2.7					1.94415	5.31102					5.72202	5.30484					2.16667	0.292366
	2.3	2.7					7.59614	6.20134					6.86294	7.01071					0.0441714	0.237665
	2.7																		1.70654	1.13678
	2	2.1					7.01838	6.40971					7.64211	6.96423
	2	2.1					8.48397	8.58267					6.97553	5.96272					0.206737	0.1703
	2.1	2.6					4.65699	5.62308					5.75034	7.24266					0.199604	0.175707
	2.5	3.5					8.08168	6.80602					7.28148	7.95969					0.061989	0.0939271
	2.6	2.1											6.13269	7.56165					0.676886	0.195796
	2.5	1.5					8.27012	7.95706					8.35257	6.41343
		2.6					7.59913	6.81051											0.360875	0.434476
	2	2.5					6.26614	8.31897											0.583814	0.474806
	2	3					7.96105	9.2053											0.446212	0.349324
	3.9	2.2					6.75567	8.48048											0.439526	0.480464
	2.3						9.14149	7.23323											0.363976	0.487063
	2.5	2.3																	0.656622	0.380638
		3.3
		2.9																	0.415336	0.706884
	2.3	2.5																	0.707579	0.396594
	2.4	2.5																	0.425702	0.759769
	2.8
		2.3
	2.9	2.7
	2.4	2.9
	2.6	3.3
	2.8	2.9
	2.9	2.9
	2.8	2.5
		2.5
		3.2
		2.7
	Fig. 8d	CD19+ cell number											Fig. 8e	CD3+ cell numbers					Fig. 8f	Ratio fo CD3/CD19 numbers
	Day 0 PBS	Day 0 Y27	Day 5 PBS	Day 5 Y27			Day 0 PBS	Day 0 Y27	Day 5 PBS	Day 5 Y27			Day 0 PBS	Day 0 Y27	Day 5 PBS	Day 5 Y27			Day 0 PBS	Day 0 Y27	Day 5 PBS	Day 5 Y27			Day 5 PBS	Day 5 Y27
28	3.27401	2.52632	13.7902	14.9461			42.7	35.6	48.6	55.1			3.02865	3.5553	11.5486	9.2769			39.5	50.1	40.7	34.2			0.700376	0.453534
28	5.17824	2.53541	8.68478	13.3201			40.3	36.8	47.1	48.2			5.8464	3.52753	8.11317	11.2198			45.5	51.2	44	40.6			0.781276	0.61548
7	3.45986	2.86909	18.7841	8.9539			34.6	33.9	57.2	51.8			4.76981	4.79875	11.4609	6.94878			47.7	56.7	34.9	40.2			0.510273	0.567063
9	3.61258	2.35853	15.8202	20.7535			36.7	43.6	50	58.5			4.71506	2.46672	12.9093	11.7071			47.9	45.6	23.6	33			0.682438	0.412186
	3.76024	3.60952	7.04725	15.9519			37.3	40.8	52.2	54.8			4.64738	4.02532	5.46769	10.7704			46.1	45.5	40.8	22.1			0.64887	0.493351
	2.26777	2.86643	13.5988	14.8022			38	49.2	42	55.8			2.69148	4.10403	15.6386	9.01925			45.1	33.9	40.5	37			0.961769	0.445225
	5.72014	2.44464	6.508	8.72029			41	35.9	52	50.5			6.26425	3.23406	4.98112	7.20072			44.9	51.4	48.3	34			0.640107	0.603364
	3.35189	1.92514		17.8346			43.7	38.4		52.8			3.23683	2.37386		12.7342			42.2	50.8	39.8	41.7				0.521726
	3.27818	3.06878		14.2741			38.1	39.9		49.8			4.27626	3.63936		10.3473			49.7	49.2		37.7				0.529679
	1.58944	4.24614					39	39.8					1.96846	5.69967					48.3	47.2		36.1
	2.64997	1.51053					34.7	37.1					4.0246	2.17327					52.7	49.8
	4.24176	2.71191					41.6	35.1					4.97591	2.94205					48.8	50.5
	4.06312	4.60037					43.3	43.6					4.3634	5.47501					46.5	47.3
	3.14825	2.22034					40.2	40.5					3.6573	3.61784					46.7	48.2
	5.35506	2.34423					42.8	34					5.73042	4.08256					45.8	55.4
	4.06303	3.34691					40	32.5					5.028	4.7108					49.5	56.6
	4.12915	2.13868					41	37.3					4.9147	2.95206					48.8	52.5
	4.4455	3.6246					43.7	37.6					4.6693	4.47004					45.9	51.9
	2.62751	1.93903					42	40.3					2.99661	2.35725					47.9	49.7
	5.52269	3.25971					38.3	40.8					7.19535	4.00202					49.9	49.6
	3.17488	2.36963					39.9	40.4					3.83531	3.57104					48.2	49.6
	4.4165	1.8984					40.5	35.7					5.44157	2.72156					49.9	53.8
	5.27902	2.28025					43	36.9					5.83147	3.39815					47.5	52.9
	2.93162	2.28685					32.1	35.9					5.20568	4.31467					57	53.5
	1.90597	4.11287					43	30.9					2.10543	6.25719					47.5	58.3
	3.59069	1.48102					47.3	35.1					3.32499	2.39721					43.8	53.4
	4.11718	2.34717					39.7	33.3					4.73943	3.25857					45.7	53.9
	3.67278	4.433					39.4	37.6					4.75411	6.45464					51	52.2
								36.4												53
	Fig. 8g	LEC, BEC, FRC cell numbers
N	Day 0 PBS	Day 0 Y27	Day 5 PBS	Day 5 Y27			Day 0 PBS	Day 0 Y27	Day 5 PBS	Day 5 Y27			Day 0 PBS	Day 0 Y27	Day 5 PBS	Day 5 Y27				Fig. 8h	FRC cell number vs Initial recoil
28	0.49519	0.580706	0.506903	0.397041			0.228549	0.232282	0.322574	0.281538			1.52366	2.37444	2.3041	1.22722				Recoil		Day 0 PBS			Day 0 Y27			Day 5 PBS			Day 5 Y27
29	0.331296	0.4247	0.254602	0.380567			0.21203	0.244524	0.106084	0.285425			1.08665	1.35132	4.11022	1.6412				0.6263	0.3296	2.236	1.076	31
14	0.424651	0.509332	0.769008	0.896771			0.291948	0.11434	0.344728	0.308265			2.0569	1.69431	3.07601	4.14757				1.109	0.3233							6.675	4.044	14
15	0.700271	0.289403	0.618842	0.706275			0.738123	0.192935	0.218415	0.278979			3.99344	0.887502	4.02039	5.04987				0.3599	0.188				1.877	0.7422	33
	0.369866	0.48147	0.627769	0.346229			0.321623	0.25835	0.360633	0.236893			1.62419	2.20771	2.96981	2.66049				0.2978	0.1548										4.677	2.342	15
			1.03493						0.449971				1.13006	1.28082
	0.34709	0.336345					0.214157	0.147105					1.49728	1.05215
	0.503183	0.65417					0.184514	0.188222					1.74076	3.16182						Recoil		Day 0 GFP			PDPN-/- Day 0			Day 5 GFP			PDPN-/- Day 5
	0.619196	0.601385					0.220797	0.242568					2.53368	2.06189						0.867	0.4765	0.2363	0.1939	12
	0.645523	0.593263					0.234701	0.344969					2.7092	2.01709						0.8465	0.4203				0.3136	0.1729	12
	0.534384	0.302158					0.250227	0.545142					1.831	1.25634						1.651	0.8883							3.323	0.7665	8
	0.435954	0.242776					0.208637	0.343649					2.15667	1.07901						1.183	0.6204										2.327	0.969	8
	0.661379	0.850986					0.432269	0.427149					2.86269	2.43447
	0.976682	0.675486					0.435728	0.230594						2.43862
		0.622595					0.273406	0.395635						2.17908
							0.450485	0.258528
	0.438889	0.667926	0.788463	1.25313			0.359445	0.42361					3.03846	2.17076	7.15117	5.78365
	0.54992	0.202999	1.62238	1.09613			0.370465	0.510528					2.665	0.377672	12.5365	7.3521
	0.324622	0.677681	1.47937	1.35667			0.198428	0.298079					0.501688	1.81904	11.4315	9.04446
	0.600767	0.502981	1.20168	0.957573			0.235985	0.219119					2.30294	1.50894	9.44179	6.88256
	0.421454	0.510872	2.14189	1.00942			0.326862	0.288629					1.11711	0.957885	15.188	6.5612
	0.696858	0.68939						0.197741					1.68407	3.00692
	0.67475	0.583935						0.264324					2.22668	1.90547
	0.918728	0.571133											4.97644	1.63181
	0.0196317	0.424402					0.263333	0.261605	0.275045	0.607284			0.0719831	1.52785
	0.634403	0.6627					0.253809	0.05193	0.796439	0.454493			3.23546	2.24298
							0.112142	0.196171	0.739686	0.608762
	0.14931	0.0745062	0.311521	0.273931			0.220281	0.169185	0.635175	0.583521			1.32082	0.638625	3.59448	2.3969
	0.192721	0.140566	1.32826	0.308331			0.172644	0.207542	0.876229	0.36339			1.37658	1.05424	6.64131	2.72057
	0.522117	0.51156	0.749414	0.753495			0.307779	0.381365					2.22668	2.17238	4.16341	4.4107
	0.640086	0.60102	1.11168	0.762407			0.276648	0.233574					4.07967	2.88489	6.82613	3.43831
	0.550522	0.567652		0.91906			0.367491	0.224374					2.72363	2.18328		6.83952
	0.622662	0.432418					0.0588952	0.190981					2.63716	3.20309
	0.518203	0.761036					0.336234	0.346643					2.59102	3.04414
	0.841823	0.503217											3.78821	2.12899
							0.421914	0.32799
							0.4553	0.318722
							0.673076	0.311974
							0.521851	0.373322
							0.405848	0.282592
							0.0861405	0.0354969	0.114784	0.0705372
							0.0661446	0.0484249	0.389318	0.14419
							0.104136	0.0266127	0.471854	0.330803
							0.214989	0.0470455	0.643607	0.388678
							0.281356	0.168184		0.470217
							0.191234	0.168286
							0.241739	0.24016
							0.209749	0.240232
							0.328311	0.197869
							0.112807	0.283866
							0.36116	0.387103
							0.215615	0.332856
								0.41442
