# Supplementary material for: Lymph node homeostasis and adaptation to immune challenge resolved by fibroblast network mechanics
Source: Nat Immunol. 2022 Jul 26;23(8):1169–82. doi: 10.1038/s41590-022-01272-5 (PMC9355877; doi:10.1038/s41590-022-01272-5)
Supplement: Source Data Extended Data Fig. 2 — Statistical source data for graphs and plots in Extended Data Fig. 2. [file 41590_2022_1272_MOESM26_ESM.xlsx]

## Sheet: Extended_Data_Numeric
	Extended Data Figures
	Fig. S2b	ECM fiber width

## Sheet: Fig. S2b
N	Fig. S2b	ECM fiber width
75 each	Day 3 ndLN	Day 3 dLN	Day 5 ndLN	Day 5 dLN
	0.715	0.578	0.786	0.71
	0.792	0.669	0.538	0.751
	0.845	0.455	0.799	0.71
	0.563	0.556	0.905	0.682
	0.653	0.604	0.791	0.751
	0.669	0.366	0.467	1.063
	0.782	0.33	0.373	1.267
	0.659	0.362	0.489	1.318
	0.659	0.393	0.37	1.426
	0.665	0.393	0.445	1.318
	0.538	0.601	0.469	0.91
	0.556	0.621	0.439	0.879
	0.472	0.621	0.516	1.195
	0.342	0.483	0.445	1.065
	0.354	0.456	0.431	1.061
	0.373	0.659	0.57	0.602
	0.364	0.439	0.473	0.489
	0.445	0.634	0.394	0.352
	0.393	0.756	0.362	0.563
	0.393	0.512	0.362	0.563
	0.629	0.439	0.528	0.56
	0.589	0.497	0.393	0.64
	0.739	0.439	0.465	0.589
	0.789	0.492	0.487	0.47
	0.448	0.439	0.556	0.494
	0.647	0.343	0.343	0.626
	0.414	0.422	0.317	0.534
	0.658	0.373	0.296	0.655
	0.661	0.404	0.264	0.616
	0.547	0.563	0.317	0.439
	0.5	0.655	0.347	0.725
	0.53	0.64	0.375	0.718
	0.498	0.669	0.364	0.741
	0.411	0.723	0.393	0.741
	0.483	0.566	0.439	0.621
	0.448	0.652	0.655	1.102
	0.448	0.708	0.512	1.069
	0.448	0.733	0.563	1.014
	0.433	0.708	0.498	1.111
	0.366	0.786	0.447	1.297
	0.373	0.565	0.825	1.238
	0.347	0.512	0.806	1.179
	0.295	0.485	0.834	0.964
	0.306	0.435	0.629	1.003
	0.396	0.447	0.804	1.101
	0.445	0.665	0.439	0.752
	0.32	0.682	0.373	0.927
	0.278	0.621	0.448	0.725
	0.358	0.549	0.439	0.81
	0.393	0.563	0.353	0.686
	0.344	0.264	0.457	0.782
	0.439	0.264	0.334	0.829
	0.439	0.278	0.382	0.81
	0.354	0.264	0.327	0.708
	0.393	0.264	0.393	0.497
	0.336	0.314	0.356	0.829
	0.314	0.362	0.351	0.829
	0.264	0.36	0.411	0.698
	0.317	0.362	0.41	0.669
	0.473	0.491	0.353	0.865
	0.451	0.387	0.507	0.591
	0.404	0.451	0.47	0.534
	0.389	0.317	0.501	0.698
	0.482	0.249	0.567	0.56
	0.42	0.317	0.42	0.534
	0.445	0.426	0.366	0.982
	0.393	0.363	0.249	0.883
	0.448	0.414	0.341	0.883
	0.341	0.373	0.323	0.97
	0.64	0.342	0.322	0.947
	0.556	0.708	0.439	1.078
	0.584	0.512	0.439	1.036
	0.439	0.563	0.351	1.02
	0.37	0.563	0.351	1.025
	0.306	0.512	0.448	1.099
