# Supplementary material for: Lymph node homeostasis and adaptation to immune challenge resolved by fibroblast network mechanics
Source: Nat Immunol. 2022 Jul 26;23(8):1169–82. doi: 10.1038/s41590-022-01272-5 (PMC9355877; doi:10.1038/s41590-022-01272-5)
Supplement: Source Data Extended Data Fig. 3 — Statistical source data for graphs and plots in Extended Data Fig. 3. [file 41590_2022_1272_MOESM27_ESM.xlsx]

## Sheet: Extended_Data_Numeric
	Extended Data Figures
	Fig. S3a	Y27 recoil curves steady state
	Fig. S3b	Y27 recoil curves Day 3
	Fig. S3c	Y27 recoil curves Day 5

## Sheet: Fig. S3a-c
	Fig. S3a	Y27 recoil curves steady state
		Naive LN
	-1.08	0.0252964	-0.0536359	0.0127031	0.0256763	0.0249388	-0.0653622	-0.0125282	0.0311383	-0.123387	-0.0647738	0.059162	-0.0311681	-0.0307192	-0.0032183	-0.0206716	0.0503103	0.106644	0.103002	-0.0064393	-0.122429	0.0426068	-0.0631873	-0.14985	-0.0735474	-0.0095644	0.00712942	0.0733267	0.0174838	-0.0303183	-0.0061263	0.0289983	-0.0083166	-0.0335728	-0.0263086	-0.001415	0.024	0.00385655	0.0338338	0.0222935	-0.0494873	-0.0939739	-0.0449652	-0.0218345	-0.044326	0.0382934	-0.113686	-0.0828409	0.101503
	-0.54	0	0	0	0	0	0	0	0	0	0	0	0	0	0	0	0	0	0	0	0	0	0	0	0	0	0	0	0	0	0	0	0	0	0	0	0	0	0	0	0	0	0	0	0	0	0	0	0
	0	0.599369	0.301636	0.498017	0.56909	0.348827	0.230972	0.441005	0.26418	0.122379	0.288877	0.505963	0.264457	0.306919	0.256772	0.291158	0.262237	0.438537	0.404417	0.219522	0.335528	0.322813	0.336081	0.256638	0.897853	0.494952	0.40478	0.188347	0.533154	0.706964	0.484315	0.423181	0.385009	0.382693	0.519942	0.484401	0.337	0.362766	0.177102	0.262725	0.432662	0.446216	0.431264	0.294209	0.410166	0.301743	0.242428	0.229681	0.540304
	0.54	0.804267	0.522573	0.573191	0.625413	0.547759	0.326756	0.660082	0.295233	0.158477	0.258553	0.902928	0.287689	0.343485	0.322894	0.342384	0.339879	0.721945	0.60729	0.252944	0.656404	0.599119	0.481276	0.41603	1.57334	0.806335	0.615592	0.411038	0.554559	1.03098	0.694083	0.693686	0.598429	0.506415	0.589227	0.60698	0.553	0.308531	0.446897	0.507506	0.570978	0.4885	0.460973	0.541043	0.440572	0.39437	0.532493	0.326352	0.63475
	1.08	1.05887	0.698062	0.771788	0.725762	0.556931	0.395266	1.00452	0.41813	0.30134	0.534086	0.917618	0.431459	0.332266	0.429763	0.326562	0.391301	0.997566	0.821123	0.472167	0.62668	0.830983	0.448873	0.454733	1.6512	0.790726	0.444696	0.391412	0.632705	1.18858	0.914761	0.748583	0.680539	0.875955	0.698945	0.681406	0.708	0.269209	0.482772	0.648293	0.656037	0.521273	0.620914	0.639419	0.583147	0.41024	0.550733	0.259361	0.945353
	1.62	1.17872	0.722321	0.891183	0.872232	0.594847	0.472758	1.11686	0.637405	0.449299	0.709054	0.985209	0.530821	0.364396	0.405082	0.376594	0.664346	1.03369	0.880171	0.551494	0.732864	0.773201	0.593622	0.711903	1.95946	0.930449	0.656524	0.523599	0.769119	1.29159	0.88509	0.877133	0.704349	0.862454	0.728747	0.88323	0.81	0.429331	0.555563	0.66955	0.637781	0.657826	0.616793	0.913273	0.66929	0.57534	0.549392	0.495764	0.949702
	2.16	1.14581	0.786646	1.00718	0.993377	0.632431	0.545871	1.21552	0.53164	0.427174	0.651048	1.08802	0.547358	0.442539	0.488512	0.47972	0.711799	0.833426	1.01996	0.482633	0.865479	0.759481	0.610805	0.706577	2.27411	0.901056	0.879921	0.536945	0.79699	1.25717	0.920997	0.922011	0.754855	0.938395	0.821649	0.849456	0.932	0.474796	0.503643	0.795056	0.707852	0.53329	0.714715	0.947904	0.72436	0.559732	0.53979	0.532566	0.967334
	2.7	1.3094	0.805094	1.05002	1.02105	0.553239	0.627234	1.24349	0.578346	0.603221	0.668332	1.22526	0.549273	0.369964	0.380078	0.411324	0.580917	0.839494	0.947019	0.520444	0.740914	0.822133	0.611727	0.849959	2.31859	1.14031	0.907374	0.534908	0.822187	1.34177	1.01464	0.965466	0.781413	1.05188	0.888824	0.934489	1.007	0.419296	0.582227	0.865206	0.812092	0.628519	0.627302	0.883157	0.75567	0.546766	0.631667	0.559299	1.04982
	3.24	1.49137	0.776968	1.09367	1.02018	0.574563	0.674858	1.20697	0.598517	0.581006	0.759829	1.35026	0.53581	0.557719	0.517718	0.44145	0.641214	0.876717	1.15601	0.527184	0.913967	0.88155	0.596626	0.755833	2.31236	1.18347	0.817133	0.506246	0.746627	1.36071	1.03999	1.0162	0.941329	1.01047	0.837106	0.883126	0.973	0.539266	0.622033	0.731658	0.859953	0.670086	0.719143	0.972406	0.833227	0.56186	0.635455	0.553057	1.05261
	3.78	1.46736	0.86248	1.12923	1.0641	0.592979	0.636941	1.42298	0.577857	0.629701	0.644483	1.29646	0.565677	0.545975	0.451857	0.467888	0.791128	0.876717	1.05858	0.545776	0.757238	0.88155	0.636705	0.646796	2.25732	1.1992	0.882098	0.536166	0.652187	1.50327	1.02679	1.28143	0.91896	1.0838	0.975595	1.06774	0.991	0.475568	0.681277	0.786727	0.899908	0.590508	0.622793	0.954428	0.79083	0.561884	0.622254	0.565221	1.08911
	4.32	1.50616	0.853638	1.27452	1.0082	0.659985	0.674983	1.53398	0.751823	0.727681	0.85078	1.54329	0.565677	0.590281	0.501217	0.466353	0.780525	0.876717	1.19147	0.574686	0.82447	1.06305	0.640409	0.708352	2.43383	1.16525	0.835308	0.621121	0.666054	1.60322	1.06016	1.2936	0.91896	1.08333	0.91458	1.20412	0.966	0.475568	0.687588	0.902818	0.969179	0.871024	0.715703	0.951793	0.84403	0.628099	0.608387	0.57396	1.1132
	4.86	1.61905	0.862561	1.38558	1.04235	0.620102	0.934036	1.64747	0.856225	0.692431	0.932233	1.54414	0.565677	0.513901	0.474781	0.440045	0.724998	0.876717	1.2394	0.597756	0.85253	1.06305	0.677587	0.728075	2.55379	1.12872	0.766269	0.574046	0.77409	1.5313	1.13924	1.33551	0.91896	1.12545	0.947591	1.12123	1.003	0.475568	0.631772	0.791576	0.981902	0.569506	0.8735	0.985462	0.849706	0.784512	0.63224	0.592684	1.06288
	5.4	1.48629	0.917804	1.4064	1.0055	0.615836	0.846006	1.6025	0.921451	0.723548	0.956503	1.85681	0.565677	0.535523	0.477825	0.444514	0.668681	0.876717	1.41024	0.701256	0.996566	1.06305	0.677587	0.715789	2.73853	1.15947	0.903495	0.530565	0.618229	1.56863	1.13686	1.35186	0.91896	1.13343	0.975512	1.12123	0.966	0.475568	0.685594	0.965067	0.981237	0.569506	0.8735	0.990605	0.877942	0.742266	0.621634	0.527754	1.12391
	5.94	1.52814	1.01275	1.40912	1.112	0.674261	0.783679	1.61954	0.8217	0.711093	0.942601	1.63664	0.565677	0.535734	0.573169	0.465415	0.822721	0.876717	1.52677	0.701256	0.99794	1.06305	0.677587	0.761432	2.76194	1.10328	0.94276	0.530565	0.596099	1.55362	1.1692	1.28251	0.91896	1.15406	1.23601	1.12123	0.995	0.475568	0.620935	0.884216	1.13751	0.569506	0.8735	0.9133	0.862114	0.787238	0.63332	0.515857	1.15801
	6.48	1.57977	0.924813	1.40977	1.0462	0.671765	1.04936	1.74909	0.888631	0.828651	0.92455	1.68083	0.618177	0.562627	0.568715	0.465415	0.822721	0.876717	1.5773	0.701256	0.944409	1.06305	0.677587	0.761432	2.95049	1.10328	0.94276	0.530565	0.644622	1.60045	1.19879	1.37553	0.97046	1.13439	1.23601	1.12123	0.97	0.475568	0.666211	0.89252	1.10274	0.569506	0.8735	0.932952	0.853521	0.84988	0.617399	0.515857	1.29985
	7.02	1.53062	1.09105	1.52307	1.21596	0.672372	0.965506	1.78804	0.975263	0.730921	1.08362	1.72293	0.618177	0.592463	0.653177	0.465415	0.822721	0.876717	1.59665	0.701256	0.944409	1.06305	0.677587	0.761432	2.9452	1.10328	0.94276	0.530565	0.61937	1.59739	1.10438	1.39501	0.97046	1.31072	1.23601	1.12123	1.017	0.475568	0.673995	0.92661	1.15392	0.569506	0.8735	0.9222	0.878296	0.756739	0.71008	0.515857	1.28671
	7.56	1.50133	0.987109	1.4416	1.21209	0.647875	1.11548	1.793	0.882619	0.714141	1.27882	1.68645	0.618177	0.705607	0.653177	0.465415	0.822721	0.876717	1.7339	0.701256	0.944409	1.06305	0.738587	0.761432	2.95031	1.10328	0.94276	0.530565	0.739936	1.58763	1.32072	1.35901	0.97046	1.31429	1.23601	1.12123	1.011	0.475568	0.613464	0.783523	1.18931	0.569506	0.8735	0.954303	0.835022	0.756739	0.711507	0.515857	1.28671
	8.1	1.70123	1.08057	1.47874	1.30812	0.638697	1.07469	1.78758	0.940644	0.780691	1.31837	1.85746	0.618177	0.733963	0.653177	0.465415	0.822721	0.876717	1.7339	0.701256	0.944409	1.06305	0.738587	0.761432	3.00108	1.10328	0.94276	0.530565	0.812327	1.67478	1.36911	1.412	0.97046	1.35363	1.23601	1.12123	0.981	0.475568	0.767014	0.840052	1.18931	0.569506	0.8735	0.963341	0.881052	0.756739	0.700542	0.515857	1.28671
	8.64	1.81316	1.07001	1.59873	1.30812	0.740742	1.24749	1.84704	0.940644	0.740959	1.27686	2.05928	0.618177	0.615125	0.653177	0.465415	0.822721	0.876717	1.7339	0.701256	0.944409	1.06305	0.738587	0.761432	3.00108	1.10328	0.94276	0.530565	0.749992	1.66315	1.33636	1.43413	0.97046	1.36093	1.23601	1.12123	0.923	0.475568	0.767014	0.822567	1.18931	0.569506	0.8735	0.992311	0.867326	0.756739	0.680676	0.515857	1.28671
	9.18	1.7269	1.1228	1.46984	1.30812	0.724063	1.23217	1.83408	0.940644	0.802819	1.22266	2.10434	0.618177	0.65398	0.653177	0.465415	0.822721	0.876717	1.7339	0.856756	0.944409	1.06305	0.738587	0.761432	3.00108	1.10328	0.94276	0.530565	0.766612	1.79342	1.33636	1.40899	0.97046	1.38504	1.23601	1.12123	1.113	0.475568	0.767014	0.822567	1.18931	0.569506	0.8735	0.983816	0.85679	0.756739	0.680676	0.515857	1.28671
	9.72	1.69993	1.08769	1.52208	1.30812	0.773508	1.23018	2.00812	0.940644	0.829912	1.16176	2.02983	0.618177	0.65398	0.653177	0.465415	0.822721	0.876717	1.7339	0.856756	0.944409	1.06305	0.738587	0.761432	3.00108	1.10328	0.94276	0.530565	0.758553	1.77144	1.33636	1.48649	0.97046	1.35892	1.23601	1.12123	1.113	0.475568	0.767014	0.822567	1.18931	0.569506	0.8735	0.968708	0.857138	0.756739	0.680676	0.515857	1.28671
	10.26	1.80911	1.0983	1.58553	1.30812	0.789408	1.17353	2.00448	0.940644	0.775946	1.35896	2.0843	0.618177	0.65398	0.653177	0.465415	0.822721	0.876717	1.7339	0.856756	0.944409	1.06305	0.738587	0.761432	3.00108	1.10328	0.94276	0.530565	0.748501	1.84335	1.33636	1.48649	0.97046	1.37157	1.23601	1.12123	1.113	0.475568	0.767014	0.822567	1.18931	0.569506	0.8735	1.00285	0.900798	0.756739	0.680676	0.515857	1.28671
	10.8	1.74984	1.08887	1.5244	1.30812	0.886601	1.21472	2.02856	0.940644	0.905446	1.35107	1.9992	0.618177	0.65398	0.653177	0.465415	0.822721	0.876717	1.7339	0.856756	0.944409	1.06305	0.738587	0.761432	3.00108	1.10328	0.94276	0.530565	0.738448	1.86452	1.33636	1.48649	1.11296	1.37809	1.23601	1.24373	1.113	0.475568	0.767014	0.822567	1.18931	0.569506	0.8735	0.974675	0.885308	0.756739	0.680676	0.515857	1.28671
	11.34	1.64586	1.1064	1.44128	1.30812	0.914066	1.3347	2.03399	0.940644	0.905446	1.41736	1.87616	0.618177	0.65398	0.653177	0.465415	0.822721	0.876717	1.7339	0.856756	0.944409	1.06305	0.738587	0.761432	3.02646	1.10328	0.94276	0.530565	0.728395	1.81886	1.33636	1.48649	1.11296	1.38441	1.23601	1.24373	1.113	0.475568	0.767014	0.822567	1.18931	0.569506	0.8735	0.974675	0.91101	0.756739	0.680676	0.515857	1.28671
	11.88	1.84326	1.2511	1.58173	1.30812	0.81629	1.27764	2.06716	0.940644	0.905446	1.3683	1.90816	0.618177	0.65398	0.653177	0.465415	0.822721	0.876717	1.7339	0.856756	0.944409	1.06305	0.738587	0.761432	3.11043	1.10328	0.94276	0.530565	0.718343	1.83371	1.33636	1.48649	1.11296	1.36669	1.23601	1.24373	1.113	0.475568	0.767014	0.822567	1.18931	0.569506	0.8735	0.974675	0.897095	0.756739	0.680676	0.515857	1.28671
	12.42	1.7731	1.25809	1.57405	1.30812	0.866261	1.34908	2.0552	0.940644	0.905446	1.38361	1.90533	0.618177	0.65398	0.653177	0.465415	0.822721	0.876717	1.8634	0.856756	0.944409	1.06305	0.738587	0.761432	3.13958	1.10328	0.94276	0.530565	0.708291	1.87354	1.33636	1.48649	1.11296	1.35878	1.23601	1.24373	1.113	0.475568	0.767014	0.822567	1.18931	0.569506	0.8735	0.974675	0.846464	0.756739	0.680676	0.515857	1.28671
	12.96	1.82147	1.31484	1.53609	1.30812	0.823482	1.34908	2.05761	0.940644	0.905446	1.55317	1.96342	0.618177	0.65398	0.653177	0.465415	0.822721	0.876717	1.8634	0.856756	0.944409	1.06305	0.738587	0.761432	3.13958	1.10328	0.94276	0.530565	0.698239	1.83633	1.33636	1.48649	1.11296	1.35067	1.23601	1.24373	1.113	0.475568	0.767014	0.822567	1.18931	0.569506	0.8735	0.974675	0.895053	0.756739	0.680676	0.515857	1.28671
	13.5	1.8177	1.28352	1.5299	1.30812	0.905881	1.34908	2.05761	0.940644	0.905446	1.58888	1.89904	0.618177	0.65398	0.653177	0.465415	0.822721	0.876717	1.8634	0.856756	0.944409	1.06305	0.738587	0.761432	3.13958	1.10328	0.94276	0.530565	0.688187	1.83633	1.33636	1.48649	1.11296	1.36867	1.23601	1.24373	1.113	0.475568	0.767014	0.822567	1.18931	0.569506	0.8735	0.974675	0.94414	0.756739	0.680676	0.515857	1.28671
	14.04	1.82692	1.29013	1.53855	1.30812	0.930674	1.34908	2.19611	0.940644	0.905446	1.66062	1.91334	0.618177	0.65398	0.653177	0.465415	0.822721	0.876717	1.8634	0.856756	0.944409	1.06305	0.738587	0.761432	3.13958	1.10328	0.94276	0.530565	0.678135	1.83633	1.33636	1.48649	1.11296	1.37672	1.23601	1.24373	1.113	0.475568	0.767014	0.822567	1.18931	0.569506	0.8735	0.974675	0.893704	0.756739	0.680676	0.515857	1.28671
	14.58	1.83733	1.32153	1.55843	1.30812	0.930674	1.34908	2.19611	0.940644	0.905446	1.57083	1.79171	0.618177	0.65398	0.653177	0.465415	0.822721	0.876717	1.8634	0.856756	0.944409	1.06305	0.738587	0.761432	3.13958	1.10328	0.94276	0.530565	0.668083	1.83633	1.33636	1.48649	1.11296	1.38862	1.23601	1.24373	1.113	0.475568	0.767014	0.822567	1.18931	0.569506	0.8735	0.974675	0.974854	0.756739	0.680676	0.515857	1.28671
	15.12	1.81504	1.33786	1.51449	1.30812	0.930674	1.34908	2.19611	0.940644	0.905446	1.57403	1.91478	0.618177	0.65398	0.653177	0.465415	0.822721	0.876717	1.8634	0.856756	0.944409	1.06305	0.738587	0.761432	3.13958	1.10328	0.94276	0.530565	0.658031	1.83633	1.33636	1.76012	1.11296	1.36457	1.23601	1.24373	1.113	0.475568	0.767014	0.822567	1.18931	0.569506	0.8735	0.974675	0.974854	0.756739	0.680676	0.515857	1.28671
	15.66	1.80508	1.30834	1.4995	1.30812	0.930674	1.34908	2.19611	0.940644	0.905446	1.5194	1.91735	0.618177	0.65398	0.653177	0.465415	0.822721	0.876717	1.8634	0.856756	0.944409	1.06305	0.738587	0.761432	3.13958	1.10328	0.94276	0.530565	0.64798	1.83633	1.33636	1.76012	1.11296	1.36531	1.23601	1.24373	1.113	0.475568	0.767014	0.822567	1.18931	0.569506	0.8735	0.974675	0.974854	0.756739	0.680676	0.515857	1.28671
	16.2	1.80508	1.3082	1.584	1.30812	0.930674	1.34908	2.19611	0.940644	0.905446	1.55807	2.00097	0.618177	0.65398	0.653177	0.465415	0.822721	0.876717	1.8634	0.856756	0.944409	1.06305	0.738587	0.761432	3.13958	1.10328	0.94276	0.530565	0.637929	1.83633	1.33636	1.76012	1.11296	1.41947	1.23601	1.24373	1.113	0.475568	0.767014	0.822567	1.18931	0.569506	0.8735	0.974675	0.974854	0.756739	0.680676	0.515857	1.28671
	16.74	1.80508	1.30598	1.42425	1.30812	0.930674	1.34908	2.19611	0.940644	0.905446	1.62516	1.85746	0.618177	0.65398	0.653177	0.465415	0.822721	0.876717	1.8634	0.856756	0.944409	1.06305	0.738587	0.761432	3.13958	1.10328	0.94276	0.530565	0.627877	1.83633	1.33636	1.76012	1.11296	1.42123	1.23601	1.24373	1.113	0.475568	0.767014	0.822567	1.18931	0.569506	0.8735	0.974675	0.974854	0.756739	0.680676	0.515857	1.28671
	17.28	1.80508	1.32882	1.55112	1.30812	0.930674	1.34908	2.19611	0.940644	0.905446	1.62516	2.05928	0.618177	0.65398	0.653177	0.465415	0.822721	0.876717	1.8634	0.856756	0.944409	1.06305	0.738587	0.761432	3.13958	1.10328	0.94276	0.530565	0.617826	1.83633	1.45836	1.76012	1.11296	1.42123	1.23601	1.24373	1.113	0.475568	0.767014	0.822567	1.18931	0.569506	0.8735	0.974675	0.974854	0.756739	0.680676	0.515857	1.28671
	17.82	1.80508	1.32468	1.54065	1.30812	0.930674	1.34908	2.19611	0.940644	0.905446	1.62516	2.10434	0.618177	0.65398	0.653177	0.465415	0.822721	0.876717	1.8634	0.856756	0.944409	1.06305	0.738587	0.761432	3.13958	1.10328	0.94276	0.530565	0.607775	1.83633	1.45836	1.76012	1.11296	1.42123	1.23601	1.24373	1.113	0.475568	0.767014	0.822567	1.18931	0.569506	0.8735	0.974675	0.974854	0.756739	0.680676	0.515857	1.28671
	18.36	1.80508	1.38755	1.53533	1.30812	0.930674	1.34908	2.19611	0.940644	0.905446	1.62516	2.02983	0.618177	0.65398	0.653177	0.465415	0.822721	0.876717	1.8634	0.856756	0.944409	1.06305	0.738587	0.761432	3.13958	1.10328	0.94276	0.530565	0.597724	1.83633	1.45836	1.76012	1.11296	1.42123	1.23601	1.24373	1.113	0.475568	0.767014	0.822567	1.18931	0.569506	0.8735	0.974675	0.974854	0.756739	0.680676	0.515857	1.28671
	18.9	1.80508	1.38755	1.5415	1.30812	0.930674	1.34908	2.19611	0.940644	0.905446	1.62516	2.0843	0.618177	0.65398	0.653177	0.465415	0.822721	0.876717	1.8634	0.856756	0.944409	1.06305	0.738587	0.761432	3.13958	1.10328	0.94276	0.530565	0.587673	1.83633	1.45836	1.76012	1.11296	1.42123	1.23601	1.24373	1.113	0.475568	0.767014	0.822567	1.18931	0.569506	0.8735	0.974675	0.974854	0.756739	0.680676	0.515857	1.28671
	19.44	1.80508	1.38755	1.52763	1.30812	0.930674	1.34908	2.19611	0.940644	0.905446	1.62516	1.9992	0.618177	0.65398	0.653177	0.465415	0.822721	0.876717	1.8634	0.856756	0.944409	1.06305	0.738587	0.761432	3.13958	1.10328	0.94276	0.530565	0.577623	1.83633	1.45836	1.76012	1.11296	1.42123	1.23601	1.24373	1.113	0.475568	0.767014	0.822567	1.18931	0.569506	0.8735	0.974675	0.974854	0.756739	0.680676	0.515857	1.28671
	19.98	1.80508	1.38755	1.55335	1.30812	0.930674	1.34908	2.19611	0.940644	0.905446	1.62516	1.9992	0.618177	0.65398	0.653177	0.465415	0.822721	0.876717	1.8634	0.856756	0.944409	1.06305	0.738587	0.761432	3.13958	1.10328	0.94276	0.530565	0.682283	1.83633	1.45836	1.76012	1.11296	1.42123	1.23601	1.24373	1.113	0.475568	0.767014	0.822567	1.18931	0.569506	0.8735	0.974675	0.974854	0.756739	0.680676	0.515857	1.28671
	20.52	1.80508	1.38755	1.54519	1.30812	0.930674	1.34908	2.19611	0.940644	0.905446	1.62516	1.9992	0.618177	0.65398	0.653177	0.465415	0.822721	0.876717	1.8634	0.856756	0.944409	1.06305	0.738587	0.761432	3.13958	1.10328	0.94276	0.530565	0.672227	1.83633	1.45836	1.76012	1.11296	1.42123	1.23601	1.24373	1.113	0.475568	0.767014	0.822567	1.18931	0.569506	0.8735	0.974675	0.974854	0.756739	0.680676	0.515857	1.28671
	21.06	1.80508	1.38755	1.5471	1.30812	0.930674	1.34908	2.19611	0.940644	0.905446	1.62516	1.9992	0.618177	0.65398	0.653177	0.465415	0.822721	0.876717	1.8634	0.856756	0.944409	1.06305	0.738587	0.761432	3.13958	1.10328	0.94276	0.530565	0.662171	1.83633	1.45836	1.76012	1.11296	1.42123	1.23601	1.24373	1.113	0.475568	0.767014	0.822567	1.18931	0.569506	0.8735	0.974675	0.974854	0.756739	0.680676	0.515857	1.28671
	21.6	1.80508	1.38755	1.5471	1.30812	0.930674	1.34908	2.19611	0.940644	0.905446	1.62516	1.9992	0.618177	0.65398	0.653177	0.465415	0.822721	0.876717	1.8634	0.856756	0.944409	1.06305	0.738587	0.761432	3.13958	1.10328	0.94276	0.530565	0.652115	1.83633	1.45836	1.76012	1.11296	1.42123	1.23601	1.24373	1.113	0.475568	0.767014	0.822567	1.18931	0.569506	0.8735	0.974675	0.974854	0.756739	0.680676	0.515857	1.28671
	22.14	1.80508	1.38755	1.5471	1.30812	0.930674	1.34908	2.19611	0.940644	0.905446	1.62516	1.9992	0.618177	0.65398	0.653177	0.465415	0.822721	0.876717	1.8634	0.856756	0.944409	1.06305	0.738587	0.761432	3.13958	1.10328	0.94276	0.530565	0.642059	1.83633	1.45836	1.76012	1.11296	1.42123	1.23601	1.24373	1.113	0.475568	0.767014	0.822567	1.18931	0.569506	0.8735	0.974675	0.974854	0.756739	0.680676	0.515857	1.28671
	22.68	1.80508	1.38755	1.5471	1.30812	0.930674	1.34908	2.19611	0.940644	0.905446	1.62516	1.9992	0.618177	0.65398	0.653177	0.465415	0.822721	0.876717	1.8634	0.856756	0.944409	1.06305	0.738587	0.761432	3.13958	1.10328	0.94276	0.530565	0.632003	1.83633	1.45836	1.76012	1.11296	1.42123	1.23601	1.24373	1.113	0.475568	0.767014	0.822567	1.18931	0.569506	0.8735	0.974675	0.974854	0.756739	0.680676	0.515857	1.28671
	23.22	1.80508	1.38755	1.5471	1.30812	0.930674	1.34908	2.19611	0.940644	0.905446	1.76766	1.9992	0.618177	0.65398	0.653177	0.465415	0.822721	0.876717	1.8634	0.856756	0.944409	1.06305	0.738587	0.761432	3.13958	1.10328	0.94276	0.530565	0.621948	1.83633	1.45836	1.76012	1.11296	1.42123	1.23601	1.24373	1.113	0.475568	0.767014	0.822567	1.18931	0.569506	0.8735	0.974675	0.974854	0.756739	0.680676	0.515857	1.28671
	23.76	1.80508	1.38755	1.5471	1.30812	0.930674	1.34908	2.19611	0.940644	0.905446	1.76766	1.9992	0.618177	0.65398	0.653177	0.465415	0.822721	0.876717	1.8634	0.856756	0.944409	1.06305	0.738587	0.761432	3.13958	1.10328	0.94276	0.530565	0.611892	1.83633	1.45836	1.76012	1.11296	1.42123	1.23601	1.24373	1.113	0.475568	0.767014	0.822567	1.18931	0.569506	0.8735	0.974675	0.974854	0.756739	0.680676	0.515857	1.28671
	24.3	1.80508	1.38755	1.5471	1.30812	0.930674	1.34908	2.19611	0.940644	0.905446	1.76766	1.9992	0.618177	0.65398	0.653177	0.465415	0.822721	0.876717	1.8634	0.856756	0.944409	1.06305	0.738587	0.761432	3.13958	1.10328	0.94276	0.530565	0.601837	1.83633	1.45836	1.76012	1.11296	1.42123	1.23601	1.24373	1.113	0.475568	0.767014	0.822567	1.18931	0.569506	0.8735	0.974675	0.974854	0.756739	0.680676	0.515857	1.28671
	24.84	1.80508	1.38755	1.5471	1.30812	0.930674	1.34908	2.19611	0.940644	0.905446	1.76766	1.9992	0.618177	0.65398	0.653177	0.465415	0.822721	0.876717	1.8634	0.856756	0.944409	1.06305	0.738587	0.761432	3.13958	1.10328	0.94276	0.530565	0.591781	1.83633	1.45836	1.76012	1.11296	1.42123	1.23601	1.24373	1.113	0.475568	0.767014	0.822567	1.18931	0.569506	0.8735	0.974675	0.974854	0.756739	0.680676	0.515857	1.28671
	25.38	1.80508	1.38755	1.5471	1.30812	0.930674	1.34908	2.19611	0.940644	0.905446	1.76766	1.9992	0.618177	0.65398	0.653177	0.465415	0.822721	0.876717	1.8634	0.856756	0.944409	1.06305	0.738587	0.761432	3.13958	1.10328	0.94276	0.530565	0.581726	1.83633	1.45836	1.76012	1.11296	1.42123	1.23601	1.24373	1.113	0.475568	0.767014	0.822567	1.18931	0.569506	0.8735	0.974675	0.974854	0.756739	0.680676	0.515857	1.28671
[truncated: 120 more columns]
