# Supplementary material for: Lymph node homeostasis and adaptation to immune challenge resolved by fibroblast network mechanics
Source: Nat Immunol. 2022 Jul 26;23(8):1169–82. doi: 10.1038/s41590-022-01272-5 (PMC9355877; doi:10.1038/s41590-022-01272-5)
Supplement: Source Data Extended Data Fig. 4 — Statistical source data for graphs and plots in Extended Data Fig. 4. [file 41590_2022_1272_MOESM28_ESM.xlsx]

## Sheet: Extended_Data_Numeric
	Extended Data Figures
	Fig. S4b	OT PDPN mutants
	Fig. S4c	OT PDPN KO
	Fig. S4d	PDPN induction
	Fig. S4e	OT CD44 KO

## Sheet: Fig. S4b, c, d, e, 
N	Fig. S4b	OT PDPN mutants						N	Fig. S4c	OT PDPN KO				Fig. S4d	PDPN induction
41	PDPN WT CTRL	PDPN WT CLEC2	T34A CTRL	T34A CLEC2	DSS CTRL	DSS CLEC2		20	PDPN KO	PDPN KO CTRL SUP	PDPN KO CLEC2 SUP			PDPN WT - DOX	PDPN WT + DOX	T34A - DOX	T34A + DOX	DSS - DOX	DSS + DOX
57	54.9396	71.1936	61.8084	62.5428	41.904	57.7584		5	79.3968	69.3468	75.276			0.128902	1.46224	0.390973	11.02	0.153107	0.992437
18	69.0336	63.3312	47.0016	80.352	73.7532	76.3452		7	87.1669	52.002	54.1296			0.908359	5.80933	1.23385	13.4386	1.04333	4.27935
22	68.04	63.396	51.2568	61.4088	40.1112	75.1788			36.6821	75.6864	56.3652			0.702249	4.31151	0.531453	13.723	0.557715	2.72708
32	16.956	43.632	49.6152	32.8212	59.9832	66.258			52.4169	53.8704	83.1168			0.228265	2.32427	0.330042	6.82087	0.237506	0.57256
33	41.1696	61.506	60.7068	51.5052	56.7	66.9168			38.6281	52.8876	49.8528			0.204767	0.964753	0.250494	5.82059	0.197639	0.373224
	61.0956	32.4324	57.618	85.6764	58.2228	62.2728			75.6438		20.2608			3.82746	23.3454	3.26319	8.83498	3.8107	6.91101
	56.7216	30.9744	58.5684	134.784	43.4592	48.6972			15.5124		61.0848
	70.2432	41.634	57.8988	59.8104	46.1592	47.7144			23.7829
	73.2888	18.3708		57.2724	57.996	80.9028			66.9424
		53.4816	64.6488	47.6172	22.9392	57.3372			87.3337
	53.8056	16.5672	31.914	63.8496	59.8752	61.6572			69.3054
	57.8016		51.7752		56.0088				79.508
	61.8084	18.522	40.8996	24.9048		63.441			60.1452
	54.3996	25.11	76.6584	50.976	68.4114	57.5472			40.9752
	30.294	48.2004	66.0204	67.4028	79.8798	73.416			36.3744
	42.4764	27.864	36.9144	100.516	88.7034	71.2158			63.6768
	53.7516	17.55	56.1276	38.4156	58.5732	69.3462			32.6376
	64.746	24.786	30.51	56.0412	13.2354				51.2136
	69.66	30.6612	70.5456	35.6832	64.9344	38.8968			38.2212
		29.7648		40.9212	31.1448	36.5256			34.5276
	44.9388	19.764		36.3528	38.0304	64.011
	61.3776	21.546		48.816	74.784	34.0176
	32.1708	42.1632		53.8812	75.7986	74.1912
	52.6566	19.6128				57.228			Fig. S4e	OT CD44 KO
	58.1856	11.7504			57.1482	62.9736		N	CTRL	PDPN KD	CD44 KO
	72.618	24.7752			70.0986	70.7712		48	75.4353	54.3907	67.9293
	70.4292	71.4744			62.5518	61.731		25	68.4992	16.2352	40.6297
	70.1328	68.0184			102.304	76.152		10	30.0657	12.2654	84.9846
	62.4948	43.4376			97.7094	116.736			81.0648	6.4913	64.4126
	77.6568	24.7836			78.432				62.4249	30.997	51.6385
	65.6298								68.4853	35.1392	56.712
	86.0586	14.2614			60.477	78.5916			59.7839	13.0215	67.0953
		23.5068			66.6444	63.042			77.979	8.54433
	64.0338	74.271			71.6832	79.5948			83.3861		82.9969
	77.4174	59.1546			51.642	70.8054			65.4968	22.3234	78.1875
	60.6822	5.61564				44.7564			93.4219	39.0729	93.2551
	69.9162	19.7334				66.9636			94.8675	53.8764
	68.6166	9.44376								76.2415
	72.2304								79.3968	35.5423
	22.0476	18.0348							83.7892
	57.2736	53.6256							84.8456	21.9342
	75.1944	66.918							94.9787	10.7669
	63.2586	29.2182							84.4425	13.4747
	84.6222									28.495
		29.3322							76.1303	60.3816
		84.8958							49.0253	17.9588
		23.1078							62.0913
		68.8446							71.9742	33.0681
		16.3134							52.8061	20.0855
		61.56							48.094	32.7206
		70.2696							83.539	33.4156
		51.8472							72.4607	35.8203
		16.416							66.3169	17.5279
									38.7532
		44.0382							49.7203
		36.2178							25.854
		21.717							78.5906
		76.3572							62.7029
		21.0216							106.516
		20.8734							56.4201
		17.6472							78.396
		16.587							63.5647
									48.9975
									58.5885
									65.7331
									77.2979
									72.1271
									90.0442
									65.3995
									89.516
									91.9346
									81.3011
									71.4043
									39.9347
									69.6529
