# Supplementary material for: Lymph node homeostasis and adaptation to immune challenge resolved by fibroblast network mechanics
Source: Nat Immunol. 2022 Jul 26;23(8):1169–82. doi: 10.1038/s41590-022-01272-5 (PMC9355877; doi:10.1038/s41590-022-01272-5)
Supplement: Source Data Extended Data Fig. 5 — Statistical source data for graphs and plots in Extended Data Fig. 5. [file 41590_2022_1272_MOESM29_ESM.xlsx]

## Sheet: Extended_Data_Numeric
	Extended Data Figures
	Fig. S5c	Swelling ratio Mutant CLEC-2
	Fig. S5d	Swelling ratio H20 PDPN KD

## Sheet: Fig. S5c, d
	Fig. S5c	Swelling ratio Mutant CLEC-2
N	CLEC2 330mOsm	CLEC2 50mOsm	CTRL 330mOsm	CTRL 50mOsm		Time (Minutes)	CLEC2 330mOsm
42	0.971	1.391	0.976	1.341		0	1	1	1	1	1	1	1	1	1	1	1	1	1	1	1	1	1	1	1	1	1	1	1	1	1	1	1	1	1	1	1	1	1	1	1	1	1	1	1	1	1	1
47	0.926	1.302	1	1.574		0.5	1	1	1	1	1	1	1	1	1	1	1	1	1	1	0.987	1	1	1	1	1	1	1	1	1	1	1	0.988	1	1	1	1	1	1	1	1	0.988	1	1	1	1	1	1
34	0.92	1.44	0.975	1.45		1	1	0.988	1	0.986	1	0.987	1	0.988	1	1	1	1	1	1	0.973	1	1	1	0.987	1	1	1	1	1	1	1	0.988	1	1	1	1	0.987	1	1	0.988	0.988	1	0.988	1	1	1	1
29	0.905	1.267	0.978	1.064		1.5	0.985	0.988	0.988	0.986	0.988	0.987	0.988	0.977	1	1	0.968	1	1	1	0.96	0.988	0.975	0.986	0.987	0.976	1	0.987	0.978	1	0.977	0.987	0.964	1	1	1	1	0.987	1	0.977	0.988	0.965	1	0.976	0.988073	1	0.987932	1
	0.941	1.23	0.962	1.179		2	0.985	0.988	0.988	0.972	0.988	0.987	0.988	0.977	1	1	0.968	1	1	1	0.946	0.988	0.975	0.986	0.987	0.976	1	0.987	0.978	1	0.977	0.987	0.964	1	1	1	1	0.987	0.991	0.977	0.976	0.965	1	0.976	0.988073	1	0.987932	1
	0.926	1.196	0.937	1.127		2.5	0.971	0.963	0.977	0.959	0.988	0.963	0.975	0.965	1	1	0.968	0.987	0.986	1.015	0.932	0.975	0.975	0.986	0.974	0.976	1	0.973	0.978	0.987	0.977	0.987	0.953	1.013	0.988	1.013	1	0.962	1	0.977	0.976	0.953	0.988	0.965	0.97649	0.984328	1.00061	0.982974
	0.951	1.069	0.941	1.079		3	0.971	0.963	0.977	0.945	0.988	0.963	0.975	0.965	1	1	0.968	0.987	0.986	1.015	0.919	0.975	0.975	0.986	0.974	0.976	1	0.973	0.978	0.987	0.977	0.987	0.953	1.013	0.988	1.013	1	0.962	0.991	0.977	0.964	0.953	0.988	0.965	0.97649	0.984328	1.00061	0.982974
	0.953	1.221	1.033	1.2		3.5	0.956	0.963	0.965	0.945	0.976	0.963	0.963	0.953	1	1	0.937	0.987	0.986	1.015	0.905	0.963	0.951	0.972	0.974	0.951	1	0.96	0.955	0.987	0.953	0.973	0.929	1.013	0.988	1.013	1	0.962	0.991	0.955	0.964	0.93	0.988	0.953	0.964548	0.984328	0.988702	0.982974
	0.977	1.222	0.987	1.336		4	0.956	0.951	0.965	0.932	0.976	0.95	0.963	0.942	1	1	0.937	0.987	0.986	1.015	0.892	0.963	0.951	0.972	0.96	0.951	1	0.96	0.955	0.987	0.953	0.973	0.929	1.013	0.988	1.013	1	0.949	0.992	0.955	0.952	0.93	0.988	0.941	0.964548	0.984328	0.988702	0.982974
	0.947	1.308	0.959	1.118		4.5	0.956	0.951	0.965	0.932	0.976	0.95	0.963	0.942	1	1	0.937	0.987	0.986	1.015	0.878	0.963	0.951	0.972	0.96	0.951	1	0.96	0.955	0.987	0.953	0.973	0.917	1.013	0.988	1.013	1	0.949	0.992	0.955	0.952	0.918	0.988	0.941	0.964548	0.984328	0.988702	0.982974
	0.889	1.128	0.937	1.227		5	0.956	0.951	0.965	0.932	0.976	0.95	0.963	0.942	1	1	0.937	0.987	0.986	1.015	0.878	0.963	0.951	0.972	0.96	0.951	1	0.96	0.955	0.987	0.953	0.973	0.917	1.013	0.988	1.013	1	0.949	0.992	0.955	0.952	0.918	0.988	0.941	0.964548	0.984328	0.988702	0.982974
	0.948	1.196	0.889	1.142		5.5	0.956	0.951	0.954	0.932	0.965	0.95	0.963	0.942	1	0.987	0.937	0.987	0.986	1.015	0.878	0.963	0.951	0.972	0.96	0.951	1	0.96	0.944	0.987	0.953	0.973	0.917	1	0.988	1.013	0.988	0.949	0.983	0.943	0.94	0.918	0.988	0.941	0.964548	0.984328	0.988702	0.982974
	0.986	1.123	0.956	1.043		6	0.956	0.951	0.954	0.932	0.965	0.95	0.963	0.942	0.989	0.987	0.905	0.987	0.986	1.001	0.851	0.963	0.938	0.972	0.96	0.951	0.987	0.96	0.944	0.987	0.953	0.973	0.929	0.988	0.988	1.013	0.988	0.949	0.983	0.932	0.94	0.93	0.988	0.941	0.95268	0.984328	0.987932	0.982974
	0.986	1.031	0.933	1.083		6.5	0.956	0.951	0.954	0.932	0.965	0.95	0.963	0.942	0.989	0.987	0.905	0.987	0.986	1.001	0.851	0.963	0.938	0.972	0.96	0.951	0.987	0.96	0.944	0.987	0.953	0.973	0.929	0.988	0.988	1.013	0.988	0.949	0.974	0.932	0.928	0.93	0.988	0.941	0.95268	0.984328	0.987932	0.982974
	0.851	1.206	0.929	0.983		7	0.971	0.951	0.954	0.945	0.965	0.95	0.975	0.942	0.989	0.987	0.905	1	1	1.001	0.851	0.963	0.938	0.986	0.96	0.951	0.987	0.96	0.956	0.987	0.953	0.973	0.929	0.988	0.988	1.026	0.988	0.949	0.974	0.932	0.928	0.93	0.988	0.941	0.95268	0.984328	0.987932	0.982974
	0.975	1.171	0.884	1.182		7.5	0.956	0.938	0.931	0.932	0.953	0.938	0.975	0.93	0.977	0.961	0.905	1	1	0.986	0.851	0.951	0.938	0.986	0.947	0.939	0.973	0.946	0.945	0.96	0.942	0.946	0.917	0.975	0.976	1.026	0.977	0.924	0.965	0.92	0.928	0.918	0.976	0.929	0.95268	0.968262	0.987932	0.9661
	0.926	1.292	0.962	1.14		8	0.956	0.938	0.931	0.932	0.953	0.938	0.975	0.93	0.977	0.961	0.905	1	1	0.986	0.851	0.951	0.938	0.986	0.947	0.939	0.973	0.946	0.945	0.96	0.942	0.946	0.917	0.975	0.976	1.026	0.977	0.924	0.965	0.92	0.917	0.918	0.976	0.929	0.95268	0.968262	0.987932	0.9661
	0.972	1.233	0.951	1.261		8.5	0.956	0.938	0.931	0.932	0.953	0.938	0.975	0.93	0.966	0.961	0.873	1	1	0.971	0.824	0.951	0.926	0.986	0.947	0.939	0.96	0.946	0.945	0.96	0.942	0.946	0.929	0.963	0.976	1.026	0.977	0.924	0.956	0.909	0.917	0.929	0.976	0.929	0.940888	0.968262	0.987468	0.9661
	0.934	1.209	0.977	1.265		9	0.956	0.938	0.92	0.932	0.941	0.938	0.975	0.93	0.966	0.948	0.873	1	1	0.971	0.824	0.951	0.926	0.986	0.947	0.939	0.96	0.946	0.934	0.96	0.942	0.946	0.929	0.95	0.976	1.026	0.966	0.924	0.956	0.898	0.905	0.929	0.976	0.929	0.940888	0.968262	0.987468	0.9661
	0.915	1.199	0.988	1.078		9.5	0.956	0.938	0.92	0.932	0.941	0.938	0.975	0.93	0.966	0.948	0.873	1	1	0.971	0.824	0.951	0.926	0.986	0.947	0.939	0.96	0.946	0.934	0.96	0.942	0.946	0.929	0.95	0.976	1.026	0.966	0.924	0.947	0.898	0.905	0.929	0.976	0.929	0.940888	0.968262	0.987468	0.9661
	0.96	1.278	0.959	1.076		10	0.956	0.938	0.92	0.932	0.941	0.938	0.975	0.93	0.966	0.948	0.873	1	1	0.971	0.824	0.951	0.926	0.986	0.947	0.939	0.96	0.946	0.934	0.96	0.942	0.946	0.929	0.95	0.976	1.026	0.966	0.924	0.947	0.898	0.905	0.929	0.976	0.929	0.940888	0.968262	0.987468	0.9661
	0.905	1.173	0.922	1.084		10.5	0.956	0.938	0.92	0.932	0.941	0.938	0.975	0.93	0.966	0.948	0.873	0.987	1	0.971	0.824	0.951	0.926	0.986	0.947	0.939	0.96	0.946	0.934	0.96	0.942	0.946	0.929	0.95	0.976	1.026	0.977	0.924	0.947	0.898	0.905	0.929	0.976	0.929	0.940888	0.968262	0.987468	0.9661
	0.922	1.162	0.986	1.155		11	0.956	0.938	0.92	0.918	0.941	0.938	0.963	0.93	0.966	0.948	0.873	0.987	1	0.971	0.824	0.951	0.926	0.986	0.947	0.927	0.96	0.932	0.922	0.96	0.93	0.946	0.929	0.95	0.976	1.013	0.965	0.911	0.947	0.898	0.917	0.918	0.976	0.929	0.940888	0.952327	0.97533	0.9661
	0.96	1.091	0.926	1.27683		11.5	0.956	0.938	0.92	0.918	0.941	0.938	0.963	0.93	0.966	0.948	0.873	0.987	1	0.971	0.824	0.951	0.926	0.986	0.947	0.927	0.96	0.932	0.922	0.96	0.93	0.946	0.929	0.95	0.976	1.013	0.965	0.911	0.947	0.898	0.917	0.918	0.976	0.929	0.940888	0.952327	0.97533	0.9661
	0.907	1.154	0.999617	1.38255		12	0.971	0.938	0.931	0.918	0.941	0.938	0.963	0.953	0.977	0.961	0.889	0.987	1	0.986	0.851	0.975	0.938	0.986	0.947	0.927	0.973	0.932	0.933	0.973	0.93	0.946	0.929	0.963	0.976	1.013	0.977	0.911	0.947	0.92	0.917	0.918	0.988	0.929	0.940888	0.968262	0.97533	0.9661
	0.919	1.071	1.04342	1.42221		12.5	0.971	0.926	0.92	0.918	0.941	0.926	0.963	0.953	0.977	0.947	0.889	0.961	0.986	0.986	0.851	0.975	0.926	0.972	0.934	0.927	0.96	0.919	0.933	0.96	0.919	0.919	0.917	0.963	0.953	1	0.977	0.911	0.938	0.92	0.917	0.906	0.988	0.906	0.929162	0.968262	0.96279	0.9661
	0.917	1.187	0.987069	1.50532		13	0.971	0.926	0.92	0.918	0.941	0.926	0.963	0.953	0.977	0.947	0.889	0.961	0.986	0.986	0.851	0.975	0.926	0.972	0.934	0.927	0.96	0.919	0.933	0.96	0.919	0.919	0.917	0.963	0.953	1	0.977	0.911	0.938	0.92	0.917	0.906	0.988	0.906	0.929162	0.968262	0.96279	0.9661
	0.963	1.36	0.976216	1.77265		13.5	0.971	0.926	0.92	0.905	0.941	0.926	0.951	0.953	0.977	0.947	0.889	0.961	0.986	0.986	0.851	0.975	0.926	0.972	0.934	0.915	0.96	0.905	0.922	0.96	0.907	0.919	0.917	0.963	0.953	0.987	0.966	0.899	0.938	0.92	0.928	0.894	0.988	0.906	0.929162	0.95259	0.950651	0.9661
	0.953	1.135	0.984751	1.27273		14	0.971	0.926	0.92	0.905	0.941	0.926	0.951	0.953	0.977	0.947	0.889	0.948	0.986	0.986	0.851	0.975	0.926	0.972	0.934	0.915	0.96	0.905	0.922	0.96	0.907	0.919	0.917	0.963	0.953	0.987	0.977	0.899	0.938	0.92	0.928	0.894	0.988	0.906	0.929162	0.95259	0.950651	0.9661
	0.987	1.392	0.924425			14.5	0.971	0.926	0.92	0.905	0.941	0.926	0.951	0.953	0.977	0.947	0.889	0.948	0.986	0.986	0.851	0.975	0.926	0.972	0.934	0.915	0.96	0.905	0.922	0.96	0.907	0.919	0.917	0.963	0.953	0.987	0.977	0.899	0.938	0.92	0.928	0.894	0.988	0.906	0.929162	0.95259	0.950651	0.9661
	0.977	1.15	0.90529			15	0.971	0.926	0.92	0.905	0.941	0.926	0.951	0.953	0.977	0.947	0.889	0.948	0.986	0.986	0.851	0.975	0.926	0.972	0.934	0.915	0.96	0.905	0.922	0.96	0.907	0.919	0.917	0.963	0.953	0.987	0.977	0.899	0.938	0.92	0.928	0.894	0.988	0.906	0.929162	0.95259	0.950651	0.9661
	0.899	1.247	1.01229			15.5	0.971	0.926	0.92	0.905	0.941	0.926	0.951	0.953	0.977	0.947	0.889	0.948	0.986	0.986	0.851	0.975	0.926	0.972	0.934	0.915	0.96	0.905	0.922	0.96	0.907	0.919	0.917	0.963	0.953	0.987	0.977	0.899	0.938	0.92	0.928	0.894	0.988	0.906	0.905637	0.95259	0.950651	0.9661
	0.938	1.267	0.894582			16	0.971	0.926	0.908	0.905	0.941	0.926	0.951	0.942	0.966	0.934	0.889	0.948	0.986	0.986	0.851	0.975	0.914	0.972	0.934	0.927	0.96	0.905	0.922	0.96	0.907	0.919	0.917	0.963	0.941	0.987	0.966	0.899	0.938	0.909	0.928	0.894	0.988	0.906	0.905637	0.95259	0.950651	0.949387
	0.92	1.304	0.934096			16.5	0.971	0.926	0.908	0.905	0.941	0.926	0.951	0.942	0.966	0.934	0.889	0.948	0.986	0.986	0.851	0.975	0.914	0.972	0.934	0.927	0.96	0.905	0.922	0.96	0.907	0.919	0.917	0.963	0.941	0.987	0.966	0.899	0.938	0.909	0.928	0.894	0.988	0.906	0.905637	0.95259	0.950651	0.949387
	0.928	1.189				17	0.971	0.938	0.908	0.918	0.941	0.938	0.951	0.942	0.966	0.934	0.889	0.948	0.986	0.986	0.851	0.975	0.914	0.972	0.947	0.927	0.973	0.919	0.933	0.96	0.907	0.919	0.917	0.963	0.941	0.987	0.966	0.911	0.938	0.909	0.94	0.894	0.988	0.906	0.905637	0.968262	0.950651	0.949387
	0.894	1.301				17.5	0.971	0.926	0.908	0.918	0.93	0.938	0.926	0.93	0.966	0.934	0.873	0.948	0.972	0.971	0.838	0.951	0.914	0.958	0.947	0.927	0.973	0.905	0.922	0.947	0.895	0.919	0.905	0.938	0.941	0.974	0.966	0.911	0.929	0.898	0.94	0.882	0.976	0.894	0.88212	0.968262	0.950651	0.932211
	0.988	1.139				18	0.971	0.926	0.908	0.918	0.93	0.938	0.926	0.93	0.966	0.934	0.873	0.948	0.972	0.971	0.838	0.951	0.914	0.958	0.947	0.927	0.973	0.905	0.922	0.947	0.895	0.919	0.905	0.938	0.941	0.974	0.966	0.911	0.929	0.898	0.94	0.882	0.976	0.894	0.88212	0.968262	0.950651	0.932211
	0.906	1.258				18.5	0.971	0.926	0.897	0.918	0.93	0.938	0.926	0.919	0.955	0.921	0.873	0.948	0.972	0.971	0.838	0.951	0.901	0.958	0.947	0.939	0.973	0.905	0.922	0.947	0.895	0.919	0.905	0.938	0.929	0.974	0.954	0.911	0.929	0.887	0.94	0.882	0.976	0.894	0.88212	0.968262	0.950651	0.915498
	0.929162	1.17				19	0.971	0.926	0.897	0.918	0.93	0.938	0.926	0.919	0.955	0.921	0.873	0.948	0.972	0.971	0.838	0.951	0.901	0.958	0.947	0.939	0.973	0.905	0.922	0.947	0.895	0.919	0.905	0.938	0.929	0.974	0.954	0.911	0.929	0.887	0.94	0.882	0.976	0.894	0.858602	0.968262	0.950651	0.915498
	0.95259	1.326				19.5	0.971	0.926	0.897	0.918	0.93	0.938	0.926	0.919	0.955	0.921	0.873	0.948	0.972	0.971	0.838	0.951	0.901	0.958	0.947	0.939	0.973	0.905	0.922	0.947	0.895	0.919	0.905	0.938	0.929	0.974	0.954	0.911	0.929	0.887	0.94	0.882	0.976	0.894	0.858602	0.968262	0.950651	0.915498
	0.950651	1.31167				20	0.971	0.926	0.897	0.918	0.93	0.938	0.926	0.919	0.955	0.921	0.873	0.948	0.972	0.971	0.838	0.951	0.901	0.958	0.947	0.939	0.973	0.905	0.922	0.947	0.895	0.919	0.905	0.938	0.929	0.974	0.954	0.911	0.929	0.887	0.94	0.882	0.976	0.894	0.858602	0.968262	0.950651	0.915498
	0.9661	1.19279
		1.11361
		0.943151
		1.28173
		0.950002
		1.07689
	Fig. S5d	Swelling ratio H20 PDPN KD
N	WT 330 mOsm	WT 0 mOsm	KD 330 mOsm	KD 0 mOsm		Times (minutes)	Parental_0_mOsm
19	0.86	1.42537	0.9192	1.39185		0	1	1	1	1	1	1	1	1	1	1	1	1	1	1	1	1	1	1	1	1	1	1	1	1	1	1	1	1	1	1	1
20	0.884	1.46573	0.9901			0.5	1.04076	1.05823	1.03975	1.04209	1.031	1.05069	1.06062	1.04595	1.05555	1.03757	1.0264	1.01417	0.977316	1.03234	0.998702	1.03417	1	1.01794	1.00996	1.03774	1.00773	1.00864	1	1.02127	1.01681	1.02174	1.02352	1.02842	1.00992	1.00753	1.01922
19	0.918		0.9587	1.43603		1	1.07351	1.10665	1.09571	1.09456	1.07224	1.10023	1.12177	1.0919	1.11801	1.07521	1.05284	1.02816	0.99928	1.06452	0.998378	1.05263	1.02	1.02696	1.02019	1.06606	1.00755	1.00008	1.00916	1.03182	1.03361	1.04348	1.04704	1.03773	1.02992	1.02246	1.02867
5	0.964	1.47331	0.9441	1.52646		1.5	1.11432	1.16489	1.13563	1.13666	1.10328	1.15093	1.18266	1.12657	1.16661	1.11294	1.07038	1.04242	1.02124	1.09685	0.998378	1.05263	1.02	1.04512	1.03016	1.1038	1.01537	1.00879	1.00916	1.04254	1.05042	1.04348	1.05863	1.06627	1.02992	1.02246	1.04789
	0.943	1.51545	0.9444			2	1.15517	1.22312	1.18406	1.1892	1.13437	1.20046	1.24382	1.17252	1.22911	1.15074	1.09684	1.05639	1.06516	1.09674	1.00869	1.06171	1.02	1.07173	1.05036	1.1038	1.03111	1.01731	1.00916	1.0531	1.06722	1.06522	1.08214	1.07567	1.0399	1.03001	1.05739
		1.46857	0.9724	1.33133		2.5	1.18793	1.26195	1.21565	1.2313	1.17559	1.23348	1.28451	1.20678	1.27078	1.18223	1.12333	1.06355	1.08712	1.09685	1.01907	1.06171	1.02992	1.08936	1.05036	1.09434	1.04697	1.02588	1.0734	1.09564	1.10084	1.1087	1.10567	1.11407	1.07989	1.05985	1.09584
	0.988	1.43745		1.46461		3	1.20431	1.28136	1.23958	1.25234	1.19621	1.2412	1.3049	1.22976	1.28467	1.20104	1.14087	1.07753	1.10908	1.12902	1.02949	1.08017	1.03999	1.10721	1.07055	1.12266	1.06272	1.0518	1.13759	1.13819	1.12603	1.14133	1.1527	1.15246	1.11989	1.08215	1.12477
	0.978	1.08014	1			3.5	1.22882	1.30077	1.26308	1.28389	1.21681	1.25673	1.32529	1.2641	1.31245	1.21986	1.16738	1.0915	1.10908	1.16126	1.03996	1.08159	1.03999	1.125	1.07055	1.14153	1.07069	1.06903	1.20183	1.18093	1.16806	1.17392	1.18789	1.19085	1.15997	1.10462	1.17296
	1.031	1.49306	0.9416			4	1.25335	1.32018	1.2789	1.30494	1.23743	1.27241	1.34568	1.27551	1.34022	1.23243	1.18491	1.09833	1.14242	1.18277	1.06076	1.10838	1.04992	1.16966	1.11095	1.1604	1.08642	1.10352	1.25687	1.22347	1.19332	1.20655	1.22326	1.22925	1.19997	1.12692	1.20196
	0.972	1.39591	0.9603			4.5	1.26974	1.33959	1.30303	1.32598	1.25804	1.28029	1.36607	1.29849	1.35411	1.25127	1.20245	1.1123	1.16489	1.20427	1.08156	1.12623	1.04992	1.20537	1.14135	1.1604	1.10216	1.138	1.22018	1.26601	1.22693	1.25003	1.25846	1.26764	1.23996	1.15676	1.24039
	0.958	1.34213	0.9709			5	1.2943	1.34939	1.319	1.34703	1.28914	1.29616	1.36607	1.30996	1.368	1.26385	1.21997	1.14741	1.23023	1.23655	1.10235	1.14491	1.08991	1.23214	1.22213	1.20755	1.13364	1.138	1.20183	1.29781	1.26054	1.2935	1.28198	1.29632	1.25996	1.17909	1.27883
		1.4476	0.9424			5.5	1.31068	1.3688	1.33519	1.36808	1.30975	1.32019	1.38646	1.28697	1.38188	1.27643	1.22853	1.20368	1.31778	1.26887	1.12315	1.1543	1.11998	1.25	1.28271	1.23587	1.15737	1.12933	1.16513	1.31908	1.29415	1.32618	1.30551	1.31552	1.27995	1.19401	1.3075
	1		0.9697			6	1.32707	1.38821	1.35137	1.36808	1.33036	1.35294	1.40685	1.28697	1.38885	1.289	1.23713	1.26676	1.38357	1.4731	1.32065	1.34775	1.26989	1.48214	1.36349	1.42455	1.32237	1.18972	1.12844	1.34027	1.34457	1.35872	1.35255	1.34423	1.31995	1.21636	1.34593
	0.951	0.587145				6.5	1.34345	1.38821	1.3594	1.36808	1.35097	1.36923	1.41706	1.26399	1.38885	1.29531	1.24576	1.32985	1.38357	1.65587	1.4974	1.5323	1.39986	1.69643	1.46432	1.60384	1.48763		1.11009	1.36154	1.37818	1.39139	1.37607	1.36343	1.33994	1.23129	1.37465
	0.981	1.63818	1.1196			7	1.35983	1.40762	1.37558	1.38913	1.37159	1.39385	1.43745	1.26399	1.40274	1.30788	1.25443	1.38619	1.38357	1.68815	1.4974	1.57847		1.74108	1.48452				1.0734	1.39347	1.41179	1.43487	1.39959	1.39218	1.35994	1.25367	1.41309
	0.966	1.74803	1.1769			7.5	1.36804	1.40762	1.37558	1.38913	1.38172	1.40211	1.43745	1.24101	1.40274	1.32046	1.25443	1.42088	1.38357		1.4974	1.60621		1.7768	1.48452				1.04585	1.41475	1.4454	1.4566	1.42312	1.42103	1.37994	1.27606	1.43231
	1.029	1.7392	1.0769			8	1.38442	1.41724	1.39176	1.41018	1.40233	1.4187	1.43745	1.24101	1.41663	1.33303	1.27197	1.42046	1.39458		1.5182	1.64307		1.80357	1.47447				1.01835	1.44664	1.48748	1.50008	1.44663	1.44024	1.41002	1.28356	1.46106
	0.944	1.61146	1.1711			8.5	1.4008	1.4269	1.40795	1.43122	1.42294	1.42699	1.45784	1.21802	1.42355	1.34561	1.2895	1.42012	1.39458		1.539	1.67078		1.82147	1.47447				0.981655	1.4573	1.52943	1.52182	1.45837	1.46912	1.43993	1.306	1.48997
	0.977	1.67148	1.1288			9	1.41719	1.41718	1.40795	1.43122	1.43312	1.43529	1.45784	1.21802	1.42355	1.35188	1.30704	1.41984	1.39458		1.539	1.69846		1.83045	1.45428				0.954112	1.48927	1.5715	1.5653	1.48189	1.48832	1.47001	1.31353	1.51873
	0.92	1.60986	0.9997			9.5	1.43357	1.4269	1.42413	1.45227	1.45373	1.45189	1.45784	1.20656	1.43744	1.36445	1.32459	1.41964	1.39458		1.52862	1.72616		1.8216	1.44427				0.917416	1.51054	1.60512	1.58703	1.50542	1.51723	1.49	1.33601	1.53795
	0.965	1.20172	0.9387			10	1.43357	1.4269	1.42413	1.45227	1.46395	1.45189	1.45784	1.19505	1.43744	1.36445	1.32459	1.4195											0.889914	1.52112	1.62192	1.60877	1.54072	1.53643	1.51	1.32109	1.55718
		1.67252				10.5	1.43357	1.4269	1.42413	1.45227	1.47421	1.45189	1.45784	1.18358	1.43744	1.36445	1.33328	1.41257											0.86237	1.54239	1.64707	1.61958	1.58776	1.56536	1.52986	1.30616	1.5764
						11	1.43357	1.44631	1.42413	1.45227	1.49483	1.46017	1.45784	1.17206	1.44437	1.37076	1.33328	1.41964											0.825675	1.55301	1.66388	1.63051	1.62311	1.59402	1.54986	1.30616	1.5764
						11.5	1.42537	1.44631	1.4161	1.45227	1.50512	1.46017	1.45784	1.1606	1.44437	1.36451	1.33328	1.41964											0.807324	1.57429	1.68906	1.64133	1.67015	1.62295	1.56987	1.29125	1.59563
						12	1.42537	1.44631	1.4161	1.45227	1.51545	1.46017	1.45784	1.14909	1.44437	1.36451	1.34201	1.41274											0.770628	1.58494	1.70587	1.66306	1.70554	1.64215	1.58986	1.27633	1.61485
						12.5	1.42537	1.44631	1.42413	1.45227	1.51545	1.46017	1.43745	1.14909	1.45132	1.36451	1.34201	1.41274											0.733933	1.59556	1.7143	1.6848	1.68202	1.6519	1.58986	1.2614	1.63407
						13	1.42537	1.44631	1.44031	1.45227	1.51545	1.46848	1.43745	1.1261	1.46521	1.37709	1.34201	1.42672											0.715582	1.60622	1.72275	1.69572	1.68202	1.6519	1.59984	1.24648	1.65329
						13.5	1.42537	1.46573	1.45649	1.47331	1.52574	1.46848	1.43745	1.1261	1.47218	1.38334	1.35083	1.43362											0.678887	1.61683	1.72275	1.70655	1.6585	1.66168	1.59984	1.23892	1.65329
						14	1.42537	1.46573	1.47268	1.47331	1.51545	1.46022	1.43745	1.10312	1.47917	1.38334	1.34213	1.43362											0.642191	1.62749	1.73123	1.71746	1.63498	1.66168	1.60986	1.23156	1.67252
						14.5	1.42537	1.46573	1.48886	1.47331	1.51545	1.46857	1.43745	1.10312	1.49306	1.39591	1.34213	1.4476											0.623841	1.63818	1.73972	1.7392	1.62311	1.67148	1.60986	1.21664	1.69174
						15	1.42537	1.46573		1.47331	1.51545	1.46857	1.43745	1.08014	1.49306	1.39591	1.34213	1.4476											0.587145	1.63818	1.74803	1.7392	1.61146	1.67148	1.60986	1.20172	1.67252
						15.5	1.42537	1.46573		1.47331	1.51545	1.46857	1.43745	1.08014	1.49306	1.39591	1.34213	1.45452											0.55045	1.63818	1.75636	1.7392	1.58794	1.67148	1.59984	1.1868	1.65329
						16	1.42537	1.48514		1.49436	1.52574	1.47681	1.43745	1.05715	1.49306	1.40849	1.35967	1.45452											0.532099	1.62749	1.77317	1.75015	1.57607	1.67148	1.60986	1.17923	1.63407
						16.5	1.42537	1.48514		1.49436	1.52574	1.47681	1.43745	1.05715	1.49306	1.40849	1.35967	1.45452											0.495404	1.62749	1.78152	1.75015	1.56442	1.67148	1.5999	1.16431	1.61485
						17	1.42537	1.48514		1.49436	1.52574	1.47681	1.43745	1.03418	1.49306	1.40849	1.35967	1.46145											0.467924	1.62749	1.78989	1.76094	1.5409	1.68087	1.5999	1.15696	1.60519
						17.5	1.42537	1.48514		1.50491	1.53606	1.47681	1.43745	1.03418	1.49996	1.41481	1.36854	1.46145											0.440357	1.62749	1.78989	1.76094	1.51738	1.68087	1.5999	1.14203	1.58597
						18	1.42537	1.48514		1.50491	1.53606	1.47681	1.43745	1.01119	1.49996	1.41481	1.36854	1.46145											0.403662	1.62749	1.78997	1.76094	1.51738	1.68087	1.61991	1.12711	1.5764
						18.5	1.42537	1.50455		1.51541	1.54635	1.48507	1.43745	1.01119	1.50694	1.42106	1.37721	1.4684											0.376194	1.6169	1.78997	1.77189	1.49386	1.68087	1.61991	1.11954	1.55718
						19	1.42537	1.50455		1.52595	1.54635	1.48507	1.43745	0.999737	1.50694	1.42738	1.38608	1.4684											0.339505	1.6169	1.79013	1.77189	1.47035	1.68087	1.6399	1.10462	1.53795
						19.5	1.42537	1.50455		1.52595	1.54635	1.48507	1.43745	0.988208	1.50694	1.42738	1.38608	1.4684											0.31192	1.6169	1.79013	1.77189	1.45846	1.68087	1.6399	1.0897	1.51873
						20	1.42537	1.50455		1.52595	1.54635	1.48507	1.45784		1.50694	1.42738	1.38608	1.48238											0.28447	1.6169	1.78997	1.77189	1.44683	1.68087	1.6399	1.08235	1.49951
