# Supplementary material for: Lymph node homeostasis and adaptation to immune challenge resolved by fibroblast network mechanics
Source: Nat Immunol. 2022 Jul 26;23(8):1169–82. doi: 10.1038/s41590-022-01272-5 (PMC9355877; doi:10.1038/s41590-022-01272-5)
Supplement: Source Data Extended Data Fig. 6 — Statistical source data for graphs and plots in Extended Data Fig. 6. [file 41590_2022_1272_MOESM30_ESM.xlsx]

## Sheet: Extended_Data_Numeric
	Extended Data Figures
	Fig. S6c	FRC GFP+ & CD140a+ PDPN expression
	Fig. S6d	LEC PDPN expression

## Sheet: Fig. S6c, d
	Fig. S6c	FRC GFP+ & CD140a+ PDPN expression											Fig. S6d	LEC PDPN expression
	GFP DY0	PDPN-/- DY0	GFP DY5	PDPN-/- DY5			GFP DY0	PDPN-/- DY0	GFP DY5	PDPN-/- DY5			GFP DY0	PDPN-/- DY0	GFP DY5	PDPN-/- DY5
	1.11875	0.597802	2.69385	0.943855			1.0593	0.52706	2.48716	0.818366			1.18641	1.14178	1.32391	1.08597
	1.09466	0.649523	3.02931	1.28555			1.00952	0.534228	2.88678	1.20684			0.966669	1.07432	1.48378	1.54052
	1.34744	0.790354	3.21854	1.13101			1.2152	0.75007	3.11835	1.06089			1.28871	1.16784	2.09126	1.33011
	0.945516	0.705606	2.1513	1.23466			0.869738	0.667835	1.99136	1.16244			1.36651	1.1792	1.27836	1.84684
	0.644538	0.717654					1.03222	0.677193					0.938207	1.21857
	0.851837	0.788277					1.09693	0.669229					0.792205	1.32853
	0.848089	0.59169	2.47563	1.31986			0.763847	0.560485	2.63378	1.36236			0.836626	1.07475	1.33155	1.3465
	0.913569	0.488342	2.96003	1.80189			0.940755	0.333976	3.36704	1.91458			0.957822	0.716231	1.60438	1.40683
	0.781031	0.663482		0.940393			0.774594	0.69358		1.00193			0.994394	1.02589		1.05019
	0.831522	0.480452		0.791287			0.850648	0.486084		0.741527			1.07581	0.839295		0.957822
	1.00114	0.536466					0.977129	0.544778					1.11879	0.999199
	1.14867	0.703717					1.11518	0.706806					1.44714	0.995729
