# Supplementary material for: Lymph node homeostasis and adaptation to immune challenge resolved by fibroblast network mechanics
Source: Nat Immunol. 2022 Jul 26;23(8):1169–82. doi: 10.1038/s41590-022-01272-5 (PMC9355877; doi:10.1038/s41590-022-01272-5)
Supplement: Source Data Extended Data Fig. 8 — Statistical source data for graphs and plots in Extended Data Fig. 8. [file 41590_2022_1272_MOESM31_ESM.xlsx]

## Sheet: Extended_Data_Numeric
	Extended Data Figures
	Fig. S8a	CD4+ , CD8+ CD25+ cell numbers
	Fig. S8c	Y27 Ki67+ CD3+ cells

## Sheet: Fig. S8a, c
	Fig. S8a	CD4+ , CD8+ CD25+ cell numbers										Fig. S8c	Y27 Ki67+ CD3+ cells
	GFP DY0	PDPN-/- DY0	GFP DY5	PDPN-/- DY5		GFP DY0	PDPN-/- DY0	GFP DY5	PDPN-/- DY5			Day 0	Y27	Day 5	Day 5 Y27
	0.00058804	0.00251792	0.00960487	0.00300622		0.0676002	0.307568	1.00092	0.52648			10	4	168	144
	0.00163935	0.00375246	0.00647998	0.00529026		0.130758	0.520348	1.38738	1.05258			15	5	140	158
	0.00219561	0.00180648	0.00438734	0.00522126		0.251953	0.307434	1.0985	0.740881			10	1	60	98
	0.00410641	0.00186273	0.0075637	0.00485976		0.597979	0.357132	1.24246	0.609726			13	2	89	44
	0.00213243	0.00385556				0.348148	0.469511						0	116	39
	0.002272	0.00333851				0.389165	0.334959
												6	8	49	26
	0.00250013	0.00344784	0.00293963	0.00559233		0.0149157	0.0139736	0.0543111	0.0586493			2	16	37	12
	0.00516491	0.00163031	0.00409063	0.00576939		0.0224814	0.00947832	0.142143	0.125608			0	8	62	30
	0.00215391	0.00203868	0.00556306	0.00597436		0.0163266	0.00908708	0.129484	0.0651177			1	6		15
	0.00173443	0.00204235		0.00213755		0.0128854	0.022625		0.0267912			1	8		21
	0.00223473	0.00230255				0.010959	0.0118847
	0.00236679	0.00187023				0.0139815	0.00881852					13	20	100	64
												11	14	117	84
												17	30	122	52
												11	16	89	37
													16	13	37
														21	45
														18	67
														21	63
														20	19
														18	26
