# Supplementary material for: Lymph node homeostasis and adaptation to immune challenge resolved by fibroblast network mechanics
Source: Nat Immunol. 2022 Jul 26;23(8):1169–82. doi: 10.1038/s41590-022-01272-5 (PMC9355877; doi:10.1038/s41590-022-01272-5)
Supplement: Source Data Extended Data Fig. 9 — Statistical source data for graphs and plots in Extended Data Fig. 9. [file 41590_2022_1272_MOESM32_ESM.xlsx]

## Sheet: Extended_Data_Numeric
	Extended Data Figures
	Fig. S9a	Y27 CD4+ T-cell subpopulation numbers
	Fig. S9b	Y27 CD8+ T-cell subpopulation numbers
	Fig. S9c	Y27 FRC Ki67+ %

## Sheet: Fig. S9a-c
		Fig. S9a	Y27 CD4+ T-cell subpopulation numbers				Naive CD62L					Central Memory					Effector (CD44+)
		Day 0 PBS	Day 0 Y27	Day 5 PBS	Day 5 Y27		Day 0 PBS	Day 0 Y27	Day 5 PBS	Day 5 Y27		Day 0 PBS	Day 0 Y27	Day 5 PBS	Day 5 Y27		Day 0 PBS	Day 0 Y27	Day 5 PBS	Day 5 Y27
		1.73211	1.99236	6.88595	5.3567		0.204642	0.16189	0.284063	0.252164		2.48654	2.80573	12.1395	8.54793		0.000823792	0.000975462	0.010205	0.00401753
		3.18962	2.03417	5.00514	6.48918		0.366277	0.112743	0.240721	0.478902		4.58994	3.31597	6.97743	9.17436		0.00220466	0.000869607	0.00189225	0.0106423
		2.91191	2.74652	6.84565	4.00112		0.375586	0.239581	0.377731	0.27832		3.10402	3.883	11.0126	5.21198		0.00230624	0.00186873	0.00517532	0.00473332
		2.88347	1.41638	7.29175	7.1095		0.294691	0.112204	1.3128	0.526124		3.58942	2.34247	23.0316	11.218		0.00172518	0.000516694	0.00796834	0.00965115
		2.72626	2.42171	3.30345	6.25244		0.338026	0.271194	0.492032	0.663903		3.3468	3.31533	10.743	14.9528		0.00224317	0.00150873	0.0171064	0.010144
		1.54765	2.29624	8.71969	5.70737		0.219924	0.132803	1.73864	0.774005		1.9993	2.65075	30.5025	27.0631		0.00103507	0.000801849	0.00606514	0.0167329
		3.53026	1.7386	2.95005	4.47037		0.300363	0.131642	0.346421	0.715519		4.27867	2.39785	5.2488	11.7106		0.00149153	0.000688486	0.0161035	0.0103355
		1.85945	1.32135		7.38446		0.147913	0.184863		0.614783		2.3553	2.07712		15.3696		0.000435111	0.000854119	0.00613434	0.00824106
					6.6218					0.434788					10.8156					0.00429093
		2.4001	2.06184				0.0588197	0.147295				3.58657	3.61017				0.000618266	0.00127917
		0.941464	3.44214				0.0473473	0.0878484				1.78669	4.88047				0.000250429	0.00127015
		2.39133	1.20184				0.145379	0.106085				3.01616	1.57163				0.000797746	0.000502968
		2.82493	1.6295				0.123855	0.14791				4.39204	2.05431				0.0014667	0.000651146
		2.37909	3.11552				0.216324	0.140504				3.45015	3.41859				0.00127805	0.00105928
		1.94994	2.09976				0.260549	0.60705				5.8419	4.49667				0.000725379	0.00160044
		3.04889	2.25914				0.265733	0.45989				10.26	3.96457				0.00109882	0.00196816
		2.78795	2.66271				0.633542	0.3895				7.17488	4.73268				0.00244727	0.00191502
		2.72632	1.69661				0.543774	0.321425				6.23595	3.22069				0.00197522	0.00160703
		2.59709	2.53327				0.634632	0.538002				7.15482	4.48335				0.00318533	0.00192073
		1.67627	1.29745				0.422115	0.183725				4.67458	2.90245				0.00243646	0.000735397
		4.18021	2.2109				1.16242	0.302902				10.0209	4.8542				0.0053026	0.00124739
		2.23768	2.00407				0.509704	0.169835				6.28488	5.56834				0.00260645	0.00073429
		3.09988	1.50884				0.583364	0.248485				7.60579	3.07531				0.0033299	0.000883576
		3.29954	1.84445				0.55767	0.25636				6.17575	3.56551				0.00253702	0.000982725
		2.50704	2.45423				0.436003	0.326081				6.09794	5.98314				0.00167771	0.00195013
		1.20234	3.47717				0.145357	0.624938				3.63392	15.2424				0.000851253	0.00411071
		1.78845	1.50517				0.309831	0.451552				8.98061	3.76294				0.00253244	0.00190781
		2.72914	1.73577				0.705983	0.330763				7.11676	4.75918				0.00123794	0.00156376
		2.72396	3.57901				0.610332	0.629801				8.30384	7.80423				0.00370922	0.00324294
		Fig. S9b	Y27 CD8+ T-cell subpopulation numbers				Naive CD62L					Central Memory					Effector (CD44+)
		Day 0 PBS	Day 0 Y27	Day 5 PBS	Day 5 Y27		Day 0 PBS	Day 0 Y27	Day 5 PBS	Day 5 Y27		Day 0 PBS	Day 0 Y27	Day 5 PBS	Day 5 Y27		Day 0 PBS	Day 0 Y27	Day 5 PBS	Day 5 Y27
		0.816017	1.00738	2.30026	2.35923		4.63436	3.74594	3.17585	5.89807		0.484991	0.671583	3.68042	2.59287		0.000823792	0.000975462	0.010205	0.00401753
		1.82819	0.870791	1.7211	2.43904		8.89462	1.58832	4.03761	9.48204		1.34846	0.89169	1.67458	2.18171		0.00220466	0.000869607	0.00189225	0.0106423
		1.28407	1.33451	2.84409	1.89527		7.21912	4.61483	5.45668	6.31755		0.697646	1.059	3.34015	1.52674		0.00230624	0.00186873	0.00517532	0.00473332
		1.1335	0.610131	4.9147	2.85095		4.93172	1.97748	16.3502	10.2891		0.835211	0.593789	6.55293	3.25108		0.00172518	0.000516694	0.00796834	0.00965115
		1.27158	1.06341	1.80188	3.50962		6.74445	3.87832	4.73677	10.3224		0.701911	0.822132	2.36156	4.12897		0.00224317	0.00150873	0.0171064	0.010144
		0.72264	1.07158	6.02152	2.70631		4.56468	2.75549	20.1046	4.90351		0.355298	0.781529	7.56803	5.68057		0.00103507	0.000801849	0.00606514	0.0167329
		1.65216	0.891922	1.54527	2.17383		7.24408	2.92137	5.96396	6.29358		1.0732	0.672173	1.50695	2.43679		0.00149153	0.000688486	0.0161035	0.0103355
		0.80576	0.74576		4.38121		3.30052	3.10817		9.5044		0.542339	0.650663		4.55787		0.000435111	0.000854119	0.00613434	0.00824106
					3.3109					7.00019					2.77485					0.00429093
		1.01438	0.88698				1.15929	2.08518				1.25892	1.05815				0.000618266	0.00127917
		0.514667	1.1986				1.48124	1.74566				0.581616	1.27851				0.000250429	0.00127015
		0.809965	0.637898				2.50704	2.63479				0.686542	0.499224				0.000797746	0.000502968
		1.25781	0.748173				2.10323	2.70737				1.28874	0.653066				0.0014667	0.000651146
		1.10898	1.39411				4.43591	3.9035				0.976278	1.12741				0.00127805	0.00105928
		1.2207	1.21496				4.24073	6.59643				1.31582	0.812173				0.000725379	0.00160044
		1.92295	1.39535				4.22543	7.22039				2.36574	1.01883				0.00109882	0.00196816
		1.80397	1.52285				8.55861	7.47746				1.36323	1.20369				0.00244727	0.00191502
		1.69886	0.989212				7.30409	5.12435				1.40385	0.741909				0.00197522	0.00160703
		1.71428	1.51267				7.41145	8.83912				1.66296	1.13906				0.00318533	0.00192073
		1.08167	0.773667				5.36407	2.98414				0.936182	0.836137				0.00243646	0.000735397
		2.47608	1.29717				11.3317	4.93578				2.3013	1.37876				0.0053026	0.00124739
		1.3006	1.08946				4.65307	2.26634				1.38946	1.24414				0.00260645	0.00073429
		1.871	0.922068				7.20723	4.06024				1.7935	0.785853				0.0033299	0.000883576
		1.94237	1.14954				9.61225	4.34486				1.55639	0.967689				0.00253702	0.000982725
		2.23371	1.46339				9.61345	3.68897				2.38451	1.73016				0.00167771	0.00195013
		0.699867	2.17919				1.53432	4.3941				0.919697	3.88205				0.000851253	0.00411071
		1.3279	0.757121				2.95516	3.74027				2.31807	0.612044				0.00253244	0.00190781
		1.66898	1.21189				7.9355	3.56623				1.44854	1.39493				0.00123794	0.00156376
		1.69658	2.29902				5.74011	8.33859				2.13016	2.1996				0.00370922	0.00324294
		Fig. S9c	Y27 FRC Ki67+ %
		Day 0 PBS	Day 0 Y27	Day 5 PBS	Day 5 Y27
		42.7	16.7	67.7	48.8
		29.8	6.75	12.1	23.3
		18.7	0	9.65	29.9
		3.08	19.2	13.1	45.7
		17.7	24.7	33	27.6
		1.09	2.1
		2.43	4.1
		1.8	6.13
		3.74	2.08
		4.26	6.59
		5.21	3.47
		4.47	3.39
		5.3	3.81
			3.85
		11.3	13.4	46.2	33
		8.77	14	36.8	25
		15.2	5.55	30.5	53.6
		8.25	6.75	35.3	33.6
		5.19	15.8	40.4	26.3
		9.72	7.92
		14.3	6.85
		13	5.49
		14.9	4.31
		10.4	13.4
		19.8	19.2	33.2	26.8
		22.8	24.9	41.8	38.4
		35.7	14.7	29.5	34.8
		29	10.9	29.8	20.3
		13.7	13.8		26.6
		8.71	11
		25	13
		11.2	15.6
		5	7.7
		7	9.1
		7.8	11.2
		13.4	13.5
		9.9	11.3
		11.2	18.9
		15.2	11.4
		12.3	9.4
		12.6	10.1
		16.9	13.2
